# Supplementary material for: Copy number and sequence variation in ribosomal DNA and the transposon, Pokey, in mutation accumulation lines of Daphnia obtusa
Source: G3 (Bethesda). 2025 Nov 20;16(2):jkaf279. doi: 10.1093/g3journal/jkaf279 (PMC12869080; doi:10.1093/g3journal/jkaf279)
Supplement: jkaf279_Supplementary_Data [file jkaf279_supplementary_data.zip]

Archive with 4 entries (4 files):
- Supplemental_File_S1_G3-2025-406347.txt
- Supplemental_File_S2_G3-2025-406347.xlsx
- Supplemental_File_S3_G3-2025-406347.pdf
- Supplemental_File_S4_G3-2025-406347.txt
