# Supplementary material for: Copy number and sequence variation in ribosomal DNA and the transposon, Pokey, in mutation accumulation lines of Daphnia obtusa
Source: G3 (Bethesda). 2025 Nov 20;16(2):jkaf279. doi: 10.1093/g3journal/jkaf279 (PMC12869080; doi:10.1093/g3journal/jkaf279)
Supplement: jkaf279_Supplementary_Data [file jkaf279_supplementary_data.zip › Supplemental_File_S1_G3-2025-406347.txt]

File S1. Reference sequences used to map genome sequences from Daphnia obtusa.
The accession number of rDNA and Pokey sequences is provided at the end of each header.  The exon sequences were obtained from the Daphnia obtusa FS6 v1.0 genome assembly GCA_016170125.1, which is available at https://www.ncbi.nlm.nih.gov/datasets/genome/GCA_016170125.1.
EFX numbers refer to exon IDs from the Daphnia pulex (KAP4) genome GCA_021134715.1

>EFX74322:GCA_016170125.1:scaffold_4:6606572-6607171 
AATGAAGCACGACAAAAGAATCACCAAGAAGTTCTGGAGGAAAACAAACGAAGCAAgTTgCCTgCAAACTGGGAAGCTAAAAAAGTCCGTGCTGATTGGATTTTACAGACTGAAGCTCAACGAGAAGAaGCTGCAAAgCTTGGtAAAGACTTTTCcCGCACAAAGTTGCTGGAAGTTGGaGCTGATGAAGCTGAACGTAAAGAAAGAAGAAACATGAAAAAGAAcCCAGATAcAGGATTtGCAGATTTTGAACAGGCAACATTTCGtCAATATTCTAGGTTaGTtCAAGAAATTAAACCAAATATGGAgGAATATGAGAAGGCAAAAGCTACCCTGGGcGATGCATTTTATGCcGAAAAAAATACgATCGTTCATGGgTTGCATAAAGATTCTCCTGAAGCCATGAATCGTATGGTTGAAGACTTACACAAGCAAATTGAAAAgCGAGAAAAGTACAGTCGGCGTAGACGTCATGAtGATGACGCAGAAATCGATTATATTAATGAGAGAAACATGCGCTTCAATAAGAAATTGGATCGTTTCTACGGGGAATTTACTACcGAAATTAAaCAAAATCTTGAaCGTGGTACAGCCATTTAA
>EFX66208:GCA_016170125.1:scaffold_10:6025693-6026314 
TCGCCTTGGGAAGAGGTGCGTAAGGAaATGACCGATGAGAAAGGTCTAGCACCTGAAAAAGCTGATCAAATTGGcCAaTAtGTTCTTCGTTCTGGCCAAGATGACTTGGTaGAGCAgCTGTTAGCCGAtCCCAAATTGAGTTTATCCAAGTCGGCGATTGAGGGtCTTGAGGCTcTGAAgTTGTTCTTCCGATACGCAGAACTCTACGGAGTTAAGAAGCGTGTCAAGTTTGACATGAGTTTAGCCaGAGGATTAGACTACTACACCGGAATAATCTACGAGGCTGTGTTAACAAGTATTTTGTATATtTTTTctTACATTAAAAGACAATCCTATTTTATATCCATTTTTTTGTcAGACCAAAACCCTGAAGAAGGAGTCGGTTCGATTGCAGGTGGCGGTCGTTACGATAATTTGGTTGCtCTATTCGATCCTAAAGCtAAGGCCGTCCCtTGTGTtGGTGTTTCGATCGGCATTGAGCGGATTTTGGCGATTTTGGAGAACCGAGAGGCCAATCTTAAATTGCGAACCGTtGAAACCCAAGTTTACGTTGCAGCTGCGCAAAAGAATCTCTTGGAGGAAAGGATGAAAATTTGTGCTGAGCTCTGGGAcAAtGAAATAAAG
>EFX87864:GCA_016170125.1:scaffold_5:7490215-7490887 
ACCATCGGGAACACAGTGAAAAGAAAGCCTAAAATTCCTTCATCAAATATTGGATGCTACGATCATGTAAAGGGATAAAAAAAATACACGCAAATGGATTCCAATCAAGCTCTTCAACCCTCTATCACAGACATGAACCGAATTTTCACCCTTCTCTTTTGTTTTcCTAAtCTAAACATCAAGGGAATGAGGATTAcCTCaCCTAAAcATTATTTTTAAGTGGAAAAAAGcAaAGTTATCTAGTTTTGCGCTGATTCATCCTCGGCTTGACGTGCAAGATGATAGCCCCTGCTGTTAtTGCTAAAGCCTCGTCCTTTACGTTTTGCCAGGTACCAGGCTACAAAAAAGACTGTaGcaATAAAAATGGTaCATCCgAGAACTATGTACATCAGGGAAAGTGGATTCGACTCGATCAAaGCGCCTGTTACCTGTATCAACACGGTAAACAAAACAGtCGGGTTtTAAATACGTAGTGGAAATCATTAGCATTTtAATcTtttGTACCGTTGGGAATATCATCTCTCCCATTGAAGAAGCAACTGAGAAAGCCGCAGAAATCCGGTTgGTgACcAGtAGGTGTGTTTCcGTCCAtATGAAGCCTGTTGCGAAGGTTGAAGCCATTCCTACGCCAACCAAGGCCGAACCGACGTACAAAATAGTGGCGTCCGTCT
>EFX79333:GCA_016170125.1:scaffold_3:11823276-1823793 
GCTTACCGCTGGATGATTGATTCACGTGACGAAGCTACTAAAGATCGTTTAGATCGTCTGAGGGATCCGTTCTCGGTCTTCCGCTGCCACACGATTATGAACTGTACaAAGGCGTGTCCgAAAGGCCTGAACCCGGGAAAAGCTATTGCCGAGATCAAGAAGCTTTTGAgTGGTTTTGCCACCAAACCAGAACCAACAATGAATCCCGCTGGTTAAGGAAATcTATgACGCGCACATTCGCAATTTGAGAAGGGGTcTAGTTGATTTCAGtTCCGCGTTTATTTTACAACCTAAAACGACACACTTTGCCCtATTCTCCTGTAGTTATGAACGAGAAATAATATAAGATTTTGGATGTGTTTCATCTGGAGTCATcAAATTAAAAGAtTGTAGACaACGgAAATAATTTTGTTCATATtCGTTGCCCaTCGCTTTGgAAcAATGATGCCTTgTCCGCcaCgTTaAGTTTAAaCTGAAGTCtTTTCATACgTCTTAGTGAGGTGGAACTTGATGCCAGAGC
>EFX78542:GCA_016170125.1:scaffold_1:5362415-5363047 
CTTTTTAGTCTGGCAAGTCGGCCATTGACAGTGCGTGAAAGgAAAAACCCGCTTGCTGATCGGTAAATATCAGATACATCCACGTATGTATGTCTTGcTAAaTTacAtGTCAtCGTCggAATTATTTGTGgAAGTCAAAATTTACAATTGTATTCAGTCCAGTACTGTtTcTCGgcAAATTTtCTTCTcGTAAATcTACCGTAAACAAGtTgGTTCATTTCGGCTTGATgAATACTTGTAGGATAATTTgCTCCTATtTTGATTcATTCTaCGTGTTGtCTAAACGTTAAATCaaTTCTCACGCCATACAGATTTACTTGCcTTCAAATCTTTCaAaATTGTAGccgGATTGTTATTATTACATGAtTTGTTatATGAATATTAACATGTCATTTTTTCCATTTTTCAGACCACCATGGGTAAGATCATGAAATCAGGAAAGGTaGTGTTGGTCCTGGGTGGACGTTTTGCCGGCCGAAAGGCAATCATAGTCAAGAACTATGATGAAGGAACaAGTGAGAAACCTTAtGGCCATGCCCTTGTTGCTGGAGTaGACAGGTATCCCAGGAAAGTCACCAACAAGATGAGCAAAAAGAAGGTTGCCAAGAGATCCAAGATCAAGGCaTTCGTCAAG
>EFX70621:GCA_016170125.1:scaffold_4:7261688-7262257 
AAAACGATAGTCTTGATAATAATAGTCATGAGGAACCTAGCGATGGCGGTGCCACtAGGTTACCTGAAACGACCCAGAAGAAATTCACAAAAGCCCAAGCAAGACAtCGaTACCGGAAGGGAAAAGCAAACTAAAAACtCGAGTGTCTAcTCAAATagTACTGCCCATTGATTTCTTTTTCCTTACAAATATTTCACTCATTTACTATTCCAAATTACTAACCAAATTACTAACCATcATGCTTCATCCATCAATCTATCAAAAGATCAAGTTCATGAgATAGATGGCAGCGCAATCCTGTcCTAGCAGACAGTACATTTGTAAATACAAGGGAAGTTCAATGACATAATGCGTGTGATGCTGTCTGTCTTGTCTCGGGTTTGTTTATCTCAAACTTTTATGATACACCACGTCCTCAAACGATTAGTGTGaGGCCCTAGCTACTCTTCATAATTTCGCTATGTTTGCCCGATtGACTTGTTAGCCTCTAGTCTGTAgTTTTTTTTAAAAAGCGTGTCAGTAGCAaTTCAGAgtTCCAGTGAACAGTTTGTTTTCGAGGTAAtGCTTCAATTT
>EFX68441:GCA_016170125.1:scaffold_5:5739230-5739737 
AAACGTGTTGTCGTGACCGGGATAGGACTAGTTACTCCAtTGGGTTGCGGgGTTAAcTATGTTTGGAAcGCATTATTAGCTGGGAAATGcGGTGTTCGgAAACTTGAaAcCCCAGAGTATGATAAAATTCCATCTAAAGTAGCTGCTAGAGTACCTGGATTCAACGCAAGTGAGTACGTCACTGCAGCCAGTGAAATTCGCACCATGTCGCCAGCTTCACTATTTGCGTTAGCAGCCTCTATtGAAGCAGTTAAAGATACTGGCATCGTAGATTTcTCTgCTATTCGAAAaAGAACAGGTGTTGCCGTAGGTATGGGGATGTCTGATTTAGAATACATAATTGAAACTGCCAACATTCTtAAGAACAAAGGCCCATCCAAAATTAGCCCTTACTTTGTCCCACGaATaTTAACCAACATGGCTGCAGGCATAATAAGtATCAAGCATGGaTTcCtCGGtCCcAACCATTCAGTTTCtACAGCATGTGCTACTGGaGCTCATTCTATAG
>EFX82447:GCA_016170125.1:scaffold_5:1702515-1703171 
ATTTTTCTTCTGACGGATGTACTGTTCGCCCAAGCcAAATATGACTACCATCTCAAACACGGTATCGACTTAAAAATcAACGGTAAAGAAGGAATGCTAGTCTTGGAATGATGGCCATGATTGTGTATTATTATTGTCACCATATACAGCCAATTTTCTCTATGCTAATTTAACTAATGTAATTCTACTACCGAAGaaATTATaTCTCACTCCTCTCCATCGACGAcACATCCACCaAATCATAATTGTCCTCTCCGTATTTATTATGGAGAGTATTTTCAgAACATCATCGGTGTATGTTTTCGTCGTCTAGTAGTACATATTGGAATTcAggAAGTTGAGAATTTGTCGGTAGGACTACGATTTgAcGTCtaGTCTACGGAgACCATTCTCCGCACGAGTGTATGGTGACGtGGTTTTCTTCaAGGTTcAGCCGACTGATTtGCTGACATATTTCAATGCCGCTATGCACGTAACCGAAGACGGTGGTCATCTGGCTGTTGTTGGGATGATCACGgCAaATGAcGGAGAACTCTGAGcAAACgtAGACgCCTCCAATCGTTCTTCCGCGgTGaCGCATACGTAtaGCgCCTgtAGACTCGTCCAGAGTTGATTGaTCGGCgATGAAgCGCTGTGTTCTTCCATCCTGCCACCC
>EFX88357:GCA_016170125.1:scaffold_5:8585628-8586968 
ATATTTAAATAAATATATTTTTTTATACgTTTTTGGCAGCACtCTGTcAAATTGTAATTtATCgACTGTtTTGTTCGTGCAACTTTGGACGTCTGCAATCAAAGTTTTCATTTGACACGTGCATTTGAGTTAGTTTTGATTTCAGAtAAATTATTAAATTCGAACGTTATTTTGTTCTTAAAATGGGACGTGGACGACGAGGAGGGCCaAAACGTGGCAATTACAAAAACCACGGTTCCCGTGGTAACAAATCgACTCGTGGTGGAGGTAACTTTAAAAAcAAAAGGAAATTTAATCAAGATAGAGATGGGAAAAAAGATGACACtTCTGAAAGTAAAAaACAAAAGtTTCAAccAGAAAAAGAGaCTGTGCCcATTATCGAAGAAGAATCATCTAGCAGTGAATCAGAAGAAGAAGTtAAACCTTAtACACAGCTGCTGTCaATGTTTAAATCaAGTAGTAGAGCtCAGCAAGTTTTGACATCTGATGAAGAACAGTCAGATGATGAAGAGGAAGCTGAAGATATGAATGgCCAATCTAATGAgGAcGACATTGGCAGTGAcGAAGAAGATTCAGCTCAAGAAGATGAGGAAGTAGaAGAAGAGGAAAGTGGTAGTTCAGTTGGTGTTGCTGAAGAAATTGAtGAGGAAAATAGTATACATGAAGATCTTGAAGTTGAATCAGAaGAAGAAGAACATTCTGGTGATGAAGAGGAAGAAACATTATCTACTGATCCCTTCCACCTTCATTTCGACAGGGAAATAAATGAAAACCTTTTAGAAGTCCTGACATCacCCAAGCCTTAcGAGACTCAAGAACTGAAGTGGAAAaCTCTTGgAAGAATGGTGGTTCACCTtCCAACCAAACCTGAAAAAaAtACAAGTCAAtCAAAGCCTACATTAtTAGGTGAAgCAATAGAAAGTTATGTCATTCCTGGTAcTCTACCTGTATTGAAAAcTGGAATCCCCTTGAGTGAATAtGGTGTTAAATTGCAaTTATGTTCcAACCTTGATACGAGGCCACTCTCGGACAACAAACAAACGGCcGAAGAACTGCTCTCTCCCTTACAGCATGAaCTTTTCACTCTCGCAAATGAATATCGCGACGTTTATTATCCTGAAATGAgcCATTTAAACAATGATGAGATTAGAACAGTaTACTGCCTTCATTCGTTGAATCATGTAATGAAATCGAGAGACAAAGTTCTTCTTCACAACGCCAAATTGAAAAAGGCCAAAGAAAATGGCGTAGCGACCGATGAAATtGAATAtcGAGATCAAGGATTAGTCCGcCCTCGAGTTCTAATTATCGCTCCTCTCAGAAatTCTGCAGTGAA
>EFX76153:GCA_016170125.1:scaffold_5:6192167-619274
ATATTGAAATCGAAGCCCTTCATTTGCTGcTATCaAAgGGCTCAAATGGTCTTCACCGTGCAATACAACTACCCTACAGGACGAAAACGCACACCATAGTTAAAAAATCTATTGAtATCAGtATCTCTCTCTGGCTTGGAAATTTTGTaAGAGCAAATCGAATCGCACAAGGTTTACCGTTGAGCCTTCTATTGGCTTACCGTGCAAACTTTGCATTTCTTCGATCGAGAGTTTTAGAAGTTTACGAACGCGGCCATcGGTCACCACAAGGATCCAAGTTTCCTCTTGATAAACTGTCACGTTATTTATTGTTTGATACTACACAcGAAACCGCagATTtTTGCGCcGAGCATGGTCTTTTGCTGGATGAAACGGGTTCTTTCGTAATCTTCAAAACCGGGACCACATTAAAATCAAGCGCATCTTCTaAGTCAAACAACGTTTGCGACAGAGCAATTGAAGAACAATTGAAAAATGTCCGAATTAGCAACTTGCTATATGGACAGAGCATTTGAATTGGCCAGAGAcGCTTTATCAGTCGGAGAAGTTCCCGTTGGTTGTGTTTTGCATCTTGAAG
>EFX87668:GCA_016170125.1:scaffold_6:845820-846324 
AACGCGGGACTTTCCACATGCTTTTACCGTAGTCTGCTTGcCCAGTGGATTTTCATTGCTGACGTAAGAAACGCTGCTGTCCCGGCATCACCTTATTTTTTGGATAATCCCTCACATTTATTCTTTCTTCTaAATcCGaTAGGTAATTcAGgAATAGAAAAAATTTCTAGCTTAGAgAACATAAcCTTTAACGTGGAgGAAAGtTaTAtTTTCtaTAGCTAAAATGTCGGTATTGtTCACTATCCACCTAGGCTGCCATCGTGAAAAATGCCaTTATTTTGTCGGTACTACGGTCAAAAATATCCAGAAGTGGATGATGTAGTGATGGTGAATGTGAGATCcATTGCTGAGATGGGAGCTTATGTGCACCTACTAGAGTACAACAATATTGAGGGCATGATCTTGCTCTCTGAGTTGTCCAGGAGGCGTATCCGTTCCATTAACAAGCTCATCAGAGTTGGTAAAACAGAACCAGTTGTAGTTATCAGGGTTGACAAGGAAAAAG
>EFX75702:GCA_016170125.1:scaffold_8:10083340-10084363 
GATGGGATCGCATTCAAACTATCGATTCCTTGCTGCGTAAAGGTGGATTCAAGGGTTTAGTTACCCACGACGTCCGTCGCAACATCAAACTTGTCCGATACCGAAGCGAAAAAGTGTCTGTTTCGTGGCAAGATTACTGGACTCATTGGAAGAATAACGGCAAATGCTAGGAGATAAAGTTGGCTACTAGATGTATAATTTGGCTTCCgAATCAgCCCACCCCATCGTCCAGGGTTCAGCAAAcGGACCGGAGTTTTGAACAAGAGCCAAGTCAAATTGGAGCTGCATTTTGtTGACTGCTTACCATAGAGAGAGCGATCTGCACACATTAATGAAGTAAAAATGGAAATcGCTGaAAGCCTGTAGTTTGGCCAAAGGAAATCAAAGCCTAATAACTTTAATTGTCTCGTGCGTtTGGcCAATTGGAGAAAAAAAAAATAAAACGTGTGCGGATGGTGTGGAACGGTACTGCCACGTGCCTCAACCTTCTCGATTCTTTTTTTTTTAAAATAATAATTAGAATCCCCTTCAATCacCtCCatTTTTaGAATgAACTGTTTCAGCATCGATTTCTCATtTTAATCATTCGGCTCtTATTTTTTTCtTTCTAAAAATCGTGCTGCTAGCGTGAATTCAaTCTtGATGTCGAATAAgGGTCTCCTTAGCTATGACCGCACcTTCTTCTGTTTTTGTTGCATCTCCTACCCATGTGTTCTTGTGTCCTATCTTTACATTTGTGTAGCTACTCTCAGTAGTAAAAGAAGTGTTCTAGGAAAATGTATTATTAAtATGACTAAATaAGAAACATCATTGATCTTGCTcGTTcAACCGGAAGAAGGCCTTTTGCTGGTAgTGCGTGACAACAacTGCCAAAACGAcAcTCACTGCTAAAGgTTTGGCGTAAAAGtTGCTCTTCTTTTGGATCAAtTGCTGCCAgAATTTGAAGAAtTTaGtTCTTTCTTTgGaCAGTGAAGGTAcaTAAGTAGTCCCCATCCTCTGTGCTTGCTGCA
>EFX70582:GCA_016170125.1:scaffold_4:6883765-6884286 
GAAACTGACTATGCATGCACCATTAGGCTGCCATCTAGTGAATTTGCCAGAATTTGCAGAGACTTGAGTCAATTTGGAGAATCTATGGTCATTTCtTGCACCAAAGAGGGTGTAAGGTTTTCAGCAACAGGAGATATTGGTACTGGCAACATCAAGCTTGCCCAGTCTGCTAAGGTTGACAAAGAAGAAGAGGCTGTCGTCATTGAGATGCAGGAGCCCGTCTCTTTGACATTTGCTTGCCGATACCTaAACTCcTTCACGAAAGCCACTTCCCTTTCGAAATCCGTTCAGCTTTCCATGTCCCCTGAAGTCCCCCTtGTCGTCGAGTAtAAAATCGAAGATATCGGCCACGTCCGTTATTACCTAGCCCCcAAAATTGAAGACGAAGAAGCTGCCTAATTTTTttTtTAAGATCACCAGTGGCGCACCTCAGTTCTATGATGGCATTAAAAATCATACACTTTTTGTATTCCTAATTTCCGTGTTGTCTGAACTAATCTTCAGTTTAGACTATTATTGAAGCCATTCATTATAGCAACATGGTCTCTGCGTGATTGAGATAGCGAGCGGTGTCCAGAAGATATTCCGCCCCACTCATTACCTATTGTCAAGTTCAGCAAGTAAGCGAAGTT
>EFX78954:GCA_016170125.1:scaffold_147:36827-37749
GAAGCtCCAAAGCCTGTTAATGGTACACCAACATCTtCTAAaCCAGTACTTAAAAAAGCTGAATCGTCATCTTCAGAAGAGTCTGACAGTGAAGAGGAGACAAAGCCTGTGCAaAtCAgcAAgcCCATTATTAAAACACAGCCaGTcTTAATTAAAAAAgTgGAAAAGGaATCgAGTTCTGAGGAGTCTGATAGTTCAGAAGAaGAGTCCAAGCCTGTtGTCAATTTATCAAAGCAAGTTGTCAAGCCTGTtGcTAAAGAAGATAGCAGTTCTGATGAATCTGAcAGCTCTGAAGACGAGACACCTGCaAAACCAACAaTTGtTGTTAAGGCGGCTGTTGCTAAAGCcAACCTTAAGAAgGAcGAAAGTTCaGAAGAaTCtGAcAGCTCTGAAGATGAAAAaATTGTTGCTGCTcCAAAAGTTACGCCTGtTAAGGCCCCGGCTAAAGTTGTAACcAAACAGGAaAGTAGTTCAGAGGAATCGTCGGACAGTTCTGAAGACGAAAAACCAGcTCCCAAATCGACTCCtCTTCGCGCAGcAACTAAGGCTCCAGCAAAAGAGGAGAGcTCCGAAGATTCCGATAGTTCAGACGAAGAtACTAAACCAACCGTTGCTTCgAAACCAACcGTtGCTTCgAAACCTGGAAACGCTAAaGAaTCGGATTCAAGTTCaGAGGAaTCGAGTGAtGAAGAGCCAGCGaCgGTAAAgGCCACTCCATCCAAGTCTATTGTTTCTAAAGATGCCGAaAGCAGTGAAGATTCGGAGAGCTCTGACGAAGAAACTACACCTACGAAAACAAAACAGAgTTTGTCGgTGGGTGCaGGAAATGACAGTTCACAGAA
>EFX66710:GCA_016170125.1:scaffold_4:2074619-2075638
GTGTTAATGGTTTGTAGACATGCATTTAAGTTTTTAGACAATcAAGAACGAgTTGGCTAACTaTCCATTGGTATTCAATACAcTTAGTTCTGGTGCATaACAGACTGTAAAGACTTGACTTTACAATCAGTtGTaGGCGACGTAGCCGGTGAtAATTAtACtTACTTCACTTTGAGTTATGAtGGgCCGATCAGCTTAATCCTTGAATCCTTGTGAGTAGCACTTTAAAGATCCAATGTGtAAATAAACcAAAgtTTTTgaAACTTATTCAACTATTATTGTtTATGTTTTTAGGGAAGGTGATGCAGATTTgTACATATCTCAGTACTTATTGCATCCTTCaTACAACACATCTGAATACTGCCTGCATTCTGCCACATGTGGGAaTGATCGAGTtGACATACCTTCAAGTTTCCAAAGACCAATAGGtGTTGGAGTGTATGGtCATGGGCTGCATCCTTCttCCATATTTCAGtTGACAGTTGTGCTAAGAGATGAATTTGATCAACTGAgAGAAGGTTTTGAAAGTATTTTAGATAcAGAACCCTTTGAAACAACAAGAGTGGGAGGaTCcGGAAACtCAGGTTACAGAATTCCTCAGGTACTATATTTAGTTGaATTTTgTTTTGTTCTTaAAAtAtATAAATATTGCACtTTCTgAATTCAcaGAGTGAGGACCAGTCTGTTTTTTCaTCAATGCTGTGGACATTTTTGGAGATcCTtTTGGAAGTGCTTTTTGCTTAGTTGACAGAAAAAAAGCCTCAAAATGCTTGACTTTGAAAATCAAATGTTTCTcGACATTTTAAATGAAGATGGaCTAGTGATAGCTGCAAAAGGGATAGGTCTAGAAAGTGTTTTCATCAATTTGTTAAAAGTGTACAGTGATGCTGGAAATTTAGTGATAGTGCTGGGTACTACACCAAAAGAGGAAGAATTTTTCACTGGAGAATTGGATTCgATGGGaGTCAAACCTTTACCCAAGCTCCTTACATCGGAaTTCAGTGTcAATGATAG
>EFX68012:GCA_016170125.1:scaffold_94:26181-26740
GCTTCaAGGGAGTTTCAAAAgCGCTCTCATCGGGCCGAAGAGTATATTCGACTaGTAAAGAATCAACTGGAgCTAGCCGTAACCCAGTGtATTCAGGCCGCTGGAAACGAGTGGCAGCCCAGCGTTCAAAAaATGTTGCTTCGAGCTGCCCAATTGGGCAAAAGTTTCCTGTTTGACAAAATCGAcCCGGAGCTATTTGTtGGAATTTGTCAAACGTTACGGATCcTGAACGCAGTTCGCAATTACAAAATTGCACTACCGCTGACTTTCCAGCAATACGAGCAGATGGGgAAGACAGTTTTACTaAATCGcCTCATACTGCGGCGCCAATACAGCATAGCCATTCAAATATGTCAaTATCTGCAAATGTCGGAgGCTGAGGGCATACCACGCGTaTTAACgGAGTGGGCATGTTACAAGATCAAACACGGAGTTGGAAAAATGGATGCtGAACAGCTGGCaAACGAAATTTCTACCAAGCTCGGCAgTGGATCtAAAGTCTCGTACAGcAGTATTGCACTcAAAGCAATTGAATGCAAACAAGACAAgTTGGCAATCAG
>18S_rRNA_AF014011
TACCTGGTTGATCCTGCCAGTAGCATATGCTTGTCTCAAAGATTAAGCCATGCATGTCTAAGTACAAGCCGCTAGACGGCGAAACCGCGAATGGCTCAATAAATCAGTTATGGTTCCTTAGATCCACTCCATCCTACTTGGATAACTGTGGTAATTCTAGAGCTAATACATGCACTCGAGCCTCGACTaCGGGCTTTCGGGCcCGtAGAAGAGGTGCTTTTATTAGATCAAAACCAGTCGGGGCCGGGCTTTCGGGCTCGCGCACCGTACCAATTTTGGTGACTCTGGATAACTTCACGCCGATCGCACGGCTTCGCGCCGGCGACGTATCTTTCAAATGTCTGCCTTATCAACTGTCGATGGTAGGTTACGCGCCTACCATGGTTGCAACGGGTAACGGGGAATCGGGGTTCGATTCCGGAGAGGGAGCCTGAGAAACGGCTACCACATCCAAGGAAGGCAGCAGGCGCGCAAATTACCCACTCCCGGCACGGGGAGGTAGTGACGAAAAATAACGATACGGGACTCTTCCGAGGCCCCGTGATTGGAATGAGTACACTTTAAATCCTTTAACGAGGAACCATTGGAGGGCAAGTCTGGTGCCAGCAGCCGCGGTAACTCCAGCTCCAATAGCGTATATTAAAGTTGTTGCGGTTAAAAAGCTCGTAGTCGGATGTCTGTCTTCGGCCGGGCGGCGCCGCTCTGAATCAAGGGTGTTGCGTTTCACGCTCTGGGAGCCCGGGTGTCAAAGCCCGACTCTCTTCACGGTCGGACAACATCGCCGGAGTGGTGGcCGGTGCGTCGTTGTTGTATCTGCGGtCAGAGTcGGAAAGTTCTTTCGGGTTCTcTTcTgATTTTGGTCGTAGTTGACTCGATTCGCTCCACCCAGTCAATCGTTCGGGGTGCCCTTCACCGGGTGTCTCGGGCGGCCGGCAACGTTTACTTTGAACAAATTAGAGTGCTCAAAGCAGGTGTATCCCAACGCCTGAATATCGCAGCATGGAATGATGGAATAGGACCTCGGTCCGATTTTGCTGGTCTTTTACTTTTGGACCCGAGGTAATGGTCAATAGAGACGGACGGGGGCATTCGTACTGCGGCGACAGAGGTGAAATTCTTGGACCGCCGCAAGACGAACAACAGCGAAGGCATTTGCCAAGAATGTTTTCCTTGATCAAGAACGAAAGTTAGAGGTTCGAAGGCGATCAGATACCGCCCTAGTTCTAACCATAAACGATGCCAACCAGCAATCCGTCGGAGTTACTCCAATGACTCGACGGGCAGCTTCCGGGAAACCAAAGTCTTTGGGTTCCGGGGGAAGTATGGTTGCAAAGCTGAAACTTAAAGGAATTGACGGAAGGGCACCACCAGGAGTGGAGCCTGCGGCTTAATTTGACTCAACACGGGAAACCTCACCAGGCCCGGACACTGGAAGGATTGACAGATTGAGAGCTCTTTCTTGATTCGGTGGGTGGTGGTGCATGGCCGTTCTTAGTTGGTGGAGCGATTTGTCTGGTTAATTCCGATAACGAACGAGACTCTAGCCTGCTAAATAGGTGACGGGTTTTATCAATTGAAACCGAAGGGAGTACGGAGGCGTCGGGATCAGGTGGCGGCGATTCGGGTCTCGGTGGGACTGGTTCCTTTAGTGAGGCAcaCTCTCGGCTTGGTTTCGTTGTGCTTTGTTtGTtGGGTGTACGGCCTTCACGGGTTGGTTGCCTGatGGgTGAGGTATGGCGGGGCTTTGTCGGGAATGTCTCGCGGGGGCTGGCTCTATTGTTATTCGGTCGTCGTCATCCCCGGCGATACCTTCTGCTCTCGCGTCCGTCACGCAGTCTTCTTAGAGGGACAAGCGGCGTCCAGCCGCGTGACAGTGAGCAATAACAGGTCTGTGATGCCCTTAGATGTCCTGGGCCGCACGCGCGCTACACTGAAGGAATCAGCGTGTTTCACTCTCCCTGTCCGAAAGGACCGGGTAACCGCTGAACCTCCTTCGTGGTTGGGATTGGGGACTGCAATGATCCCCATGAACCAGGAATCCCTAGTAGGCGCGGGTCACTAGCCCGCGTCGATTACGTCCCTGCCCTTTGTACACACCGCCCGTCGCTACTACCGATTGAATGATTTAGTGAGGCCTTCGGACGGGCTTGTCGGGGTGCCGTCGAGTGGGGAGCAATCTCTGCCCGcGCGGTGCCTACCAACGGCGAGACTGAAAGATGGTCGAACTTGATCCTTTAGAGGAAGTAAAAGTCGTAACAAGGTTTCCGTAGGTGAACCTGCGGAAGGATCATAA
>28S_rRNA_AF346514
ATCAGTAAGCGGAGGAAAAGAAACTAACAAGGATTCCCTTAGTAGCGGCGAGCGAACAGGGATGAGCCCAGCACCGAACCTCGCGCCCGGTTGAGCGGGTGCCGAGGAATGTGGTGTTCGGGAGGATCGTGCGCGcCTGTCCGGTATCTATCGTCCAAGTCTCCATGAACGGGGCGAGCAACCCACAGAGGGTGTCAGGCCCGTAGATAAGACGAGCCGAGACCGTGCATCGGATCCCTTCCCAAGAGTCGGGTTGCTTGAGCGTGCAGCCCTAAGCGGGAGGTAAACTCCTTCTAAGGCTAAATATtGCCACGAGACCGATAGCGAACAAGTACCGCGAGGGAAAGTTGAAAAGAACTTTGAAGAGAGAGTTCAAGAGTGCGTGAAACCGTTCAGGGGGTTAAACGGGTGGGCCCTCGAAGGTCGAACAAGTCCCCGCTCCCGGCACTTGGTTGcATGCCCTTAACGCTGCgTGGAGACTGCCTGAATTGGtGGCTCTaTTGCATAAGTCGTTCTGCGATCGCAATAGCCgCGCCAAGGTCCGCtAGTGGGGGGCCTAGTAGGACTCCGCGACCGACTGGGTGTCTGTTACACGGGGCGTCCGTTAGCGAGTTTCGTGGTTgCCTTtGCGGGTGCCGtGgTGACGAGCGCGGCGTTTCCCAACAGTACTGCCCGGTCGTGACCTGTCTCCTCCCGGGAGGTGTCGTcGCTTTTTTTTGTAAAAGAGAAAAAGTgGCGGcGCTCAACCTGTGGAGGCCCAGAGCGGAGAGTAGAAGTCGGGTCCCACCCGACCCGTCTTGAAACACGGACCAAGGAGTCTAACATGTGCGCAAGTCGTCGAGAtAacATCAAACTAAACTCGCGAGGCGCAATGAAAGTGAAGCGGCCCCGATGAGGGTGCATCCGCGAGGGGTGATCCCGTCTCGAACAGAGCGGGCGCAACCCCtGGGCGTCCGAATGCTCGCGAGATCTTTCCCCCTcAAAAGGGaTTGGTCGAGTCGGCCGGACGAACCaAGAGCGCACACGTTGGGACCCGAAAGATGGTGACCTATGCCTGGCCAGGACGAAGCCAGGGGAAACCCTGGTGGAGGTCCGCAGCGATTCTGACGTGCAAATCGATCGTCGGAGTTGGGTATAGGGGCGAAAGACTAATCGAACCATCTAGTAGCTGGTTCCCCCCGAAGTTTCCCTCAGGATAGCTGGTGCTCGCAAAGAGAACAAACGGAGTTTCATCCGGTAAAGCGAATGATTAGAGGCCTTGGGGTCGAAACGACCTCAACCTATTCTCAAACTTTCAATGGGTGAGAAGCCCGGCCTTTTTCCTTGATTGAGGCCGCGGCAATTGATTTGAATCTGAGCGCCCAGTGGGCCATTTTTGGTAAGCAGAACTGGCGCTGTGGGATGAACCAAACGCCCGGTTAAGGCGCCTAAACGACGCACATTTCGGATCCCACGAAAAGGAGTTGGTTGCTAAAGACAGCAGGACGGTGGCCATGGAGGTCGGAATCCGCTCAGGAGTGTGTAACAACTCACCTGCCGAAGCAACTAGCCCTTAAAATGGGAGGCGCTATAGCGTCGTGCCTATACCGGGCCGTCGGTCGGCAGAGCGAATAACGTCCGTGTCAGCTCGAAGAGAGCGACGGCGCTGAGGCCCCGACGAGTAGGGGGGTCGCGACGGTGAGCGTtGAAGGGTTGTGGGCGTGAGCCTGCCCGGAGCCGCCGTCGGTGCAGATCTTGGTGGTAGTAGCAAATACTCCAGAGGGATCCTGGAGGACTGACGCGGAGAAGGGTTTCATGTGAACAGTGGTTGGACATGAGTCAGTCGATCCTAAGCCGCAGGCGAAAGCCGACCTAGTGACGGGCGTGATGTGTTGCATCTATCaTgTGAGTAgCGGGCGTGGTTGTGGTTGAGTCGTGTGTCGGTGATTCTTCTGTGGTGTGCGCGAAGAGAAAAAATgTAAAGTTGCGGGGTCgAAGAAAACACATGAcTAAGAAAGCTTGaGAGAATGATAGAAGtTTAAAGAAGTGTCTTTTTCtTTTTTTcTGATTTCTgTTtGCCGGTATTTGATTGTTTTTCTCCCGTtTCTTTcATTTTTCtTAGtACCGTTCATCGgGTTATGGCATCGCATGCTTCTgTCGCAGtttactctCGtCTTCGAAAATATGAAACCATGTATCGTATAACGTGAGACGCCACCCAGGTTAAGGCGAAAGGGAATCCGGTCCTGATTCCGGAACCgGGCTGCGGCTACGTCCGCGATAAAACGACTTcAACCCTCGTAATGTCACGGTCGCGGTAACGCGACACAAACCGGAGAAGCTGCCGAGAACCCCGGGAAGAGTTTTCTTTTCTGCTTGAGGGACCGAGACCCTGGAATCCCGTCGCGGGGCGAGAGGGTTAcGGATTTAGCTGTCAAAGGCTATCCCGAAGAGCGTCGCGTTTCTGCGACGTCCGTGGTCGTTCTCGGCTGGCCCTTGAAAATCCGGTGGGAGGGTTACGTTGTTGGACGTTCGCGCCcGCTCGTACCGATATCCGCATCAGGTCTCCAAGGTGAACAGCCTCTAGTCGATGGATGAATGTGGGTAAGGGAAATCGGCAAATTGGATCCGTAACTTCGGGATAAGGATTGGCTCTGAGGGTCGAGGCGGTCGGGCTGAGTTTATCAAGCGAAGCCGTCGGCGGACGTGTCAGGCCTGGGTCGAAGTGCGTTGGTTGTTTCGAGCGTTGGTTTTTCcTTCGGGGAAAGCTCTCGTTTCGGGACTCTTTCGCGCTGAGGCTCGGTCCTCGGCCAGATCGCTGCCGGTGGAGCGGCTCGGCATCGTCTCCCGAGTGTTcGGCCtTCAAAAGTCGGGCGCTCGcGGTAGATCTCGGCCGCCATCGAACGACCAACTCAGAACTGGCACGATCCAGGGGAATCCGACTGTCTAATTAAAACAAAGCATTGCGATGGCCGCAAGTCGGTGCTGACGCAATGTGATTTCTGCCCAGTGCTCTGAATGTCAAAGTGAAGAAATTCAACGAAGCGCGGGTAAACGGCGGGAGTAACTATGACTCTCTTAAGGTAGCCAAATGCCTCGTCATCTAATTAGTGACGCGCACGAATGGATTAACGAGATTCCCACTGTCCCTATCTACTATCTAGCGAACCCACTGCgAGGGGAACGGGCCTcGTTTCGTCAGCGGGGAAAGAAGACCCTGTTGAGCTTGACTCTAGTTCGGCATTGTGGAGTGACATGAGAGGTGTAGCATAAGTGGGAGACGGGCTTTCGGGTCCGTCGACGATGAAATACCACTACTTTCATGGTCGCTTCACTTACTCGGTGAAGCGGAGTGGGCGGTCGCCCGGGTGGGATCTTTCACGGTCTCCGTCCGCGGCGTCTCGCTTGATTCTTGCATTGAAGCGCGAGCCGTCCCGGTAGGGGTtGGcGGGCGAGGCGGAGTTTTGTTTTGCCGATAAAGAGCcTCACGGtTTGGAGTCGGTAAaGCTGGCCGAGCTTTCTTAGTCCGCCTTCCATCTCCGGGAGTTTATTCGGTGGCGCGATCCGGGCTGAGGACATTGCCGGATGGGGAGTTTGACTGGGGCGGTACATCTGTCAAACGATAACGCAGGTGTCCTAAGGCTGGCTCAGGGAGGACAGAAACCTCCCGTAGAGCAAAAGGGCAAATGCCGGCTTGATCCCGATTTTCAGTACGAATACGGACCGCGAAAGCGCGGCCTATCGATCCTTTTGGCCATTCTGAGTTTGAAGCAAGAGGTGTCAGAAAAGTTACCACAGGGATAACTGGCTTGTGGCGGCCAAGCGTTCATAGCGACGTCGCTTTTTGATCCTTCGATGTCGGCTCTTCCTATCATTGCGAAGCAGTATTCGCCAAGCGTAGGATTGTTCACCCACCTACAGGGAACGTGAGCTGGGTTTAGACCGTCGTGAGACAGGTTAGTTTTACCCTACTGACGACCATAGAAGAAATGTTgTTGCGATAGTAATCCTGCGAAGTACGAGAGGAACCGCAGGTTCGGACAGTTGGTTGGCGCACTTGGTCGAGCGGCCAGTGGTGCGAGGCTACGTCCGGATGATTATACCTGAAGGCCTCTGAAGGTAGAATCGATGCTGGAGGAAGGCAATGATACGCAGCGTCTTTTGACTCGTTTCGACGTTTTATCTGGGTGGCTATAACGAGACCCGTCTCGGTTAGAGATTAAAACTCGCTCCATCAGCGAGGGGGTTCCGGCCTTTTCGTTTCGTTTCGGACGAATGCCTGGTCGGCGCTTCATTCTCGAGCCGCGGTTTTCAGAGGGGAGGTTCGCcGACGGCTATGCTGGGTgTCCGCcACGGGAATGCCAGTCATGCgCCGGTTCGCCTCtTTCTTTTTACCCGACTAAAG
>Dobtusa_IGS1_EU595564D
TAAGCGTAgCTGCAAAGTTGCGCgAGAACCCAGAGGTCAGACGCCAAATcATTTGTaGACGACTCGAGTGCCGGCCGGGGTGTTGTACACGGTAGAGCAGTCCAAATTCACACTGCGATCTTTTGAGACTCAGCCTTTTCAAATGAGACCGGAAGATTTGTCTTGCCAGATTGGACAAGTCCGCGATAAACTCATATGCTTTCGCGAGACTTTTTGTCCGCATGAAGGCAAAGGCATGAAATCTCTAAGGTCTGCTGAGTGATAGATTGCCGgaGAAaGTTAGAGATATGAGACTTGGAAAAAAAAAATGAAATGAAATGAAAGGAAACAAACAAGAGAGAGAGAGAGATGGAgAAAAAAAAATAGCAAAGAGCCGTAGAGCGGCAATCGGAATGTTTTTCTGTTGGCCGTCAAATATgATTTTCTCCGgtATATGGcCTGtGAAAAAATCGGTAAAAATTGGACAAAAAGAAACCaAGTAGCCGAGAGAGAGAGAAaAAAGCCGAGCGATgTGAATAGATATCTAGCTATACGGCGAGCGGTCGTGGAAAGGAGAAAAAaAATGAACGAGTGGCGGTGAAAAGTGAGTGAGATACCGGGAGAAAAATGAGAGTTAAAGTGGGAGTAAAAAAAAGAAGGAAATAGAAAAAAAATGAAAATATTTTCGAAAAATGTGGAAAtGGCTGCTGAGCTTTGGCCGCGAAGATGCGACGTGATAGCTAACGAAATGGAGTCGATCTGTCGGGCGAAGCGAGAcAGTGTAAAAAAGTCGGAAAAGATGAAATGATGGAAAAAATGAAAAATAGATGACAAGTCCCGTCGACGGTGTTTAGCCAGCACTGAAGGCGGGAGTTGAGCGAAATGATGCGGGAGAAGAAAAAATAGCGAGTTGGTTTGGCGGATGAAAATTTCAAAAGGGTAAAGAAAAGAGATGAAAGGCGCGGGCTGTGGTGGAAGCCGGCGTCGTATcGATGAA
>Dobtusa_IGS2_EU595564D
GAAAATTTCCCGATTTCCGACGACGGTGTTTGGCgACGACTCACTCGgCCGGCTGCCGGTTGGCGCGAGAGAGGAGTGAGCGAGaCCCGTCGAAAAGGAAGGGCACCTCAAGGTGTGGCGGGTATCGACGTGGGTTGGCCGGGCGTGTCGTGAAGACTCGCGACCGTAAAAATCCCCAAGTCGAAAAATTTTCTAAGTCCCAACTTGAAAATCGtCGGTTCCTGAAAGTCGCTTGGCGGTTGGTTGGGGCAATGTCCCCGACCAATCGCTAAAAAaGGgCCGGTGGAAGGCCCCaATATGCGGCGGcacATCgATGgTTTTCCTTAGTATGGAGAGGGTCTCGATTCCCTAAACTCGAAAAAATTTTCAGAGTCCCAAAATTTTTCGAAGTGTCGAATAGTTTGGGTATACATCTgGAAaTGAAAATTTTGAAACCCCCGCGCGGGTTGAACTCCATACGAGCGGGTCGAGCGGTCGAAAAGAAATAGAGTCGAAGCCGGGCTCGGTTGGTTGGTGTATCTATAGGATAGATCGAGAAGCGAAAAAAGGGGCGGCCGAAACgaAAAGAAAGCGCGAACTTTCTTTACTCAAGTTCCGACGTCCTGAAAAAAAACTTCTCAACGGTCTACGGCGAGCTTTTTTTTGGAATGGGCGGCGAAAACGCTGGaATGTGAACGGGAAGTGTCCGGTTCACGGCGTTAGTAGTTGTTgATTCCTCCGTGGCAAAAAAGCTCCGGTCCTGCGCCCCACCAAACCGCGCTCGCTTCATATGGTTTTATTTCGATTCCGTTCGTATgaAATAACACCAGCGCGTGTTATTCATTTTATTTTTCTTCACTGCTTGGATCGCGGCTTTGCTCTAACCGGTTTAGCCCCATGCGATCAAACACTCTCAAAAAAATAACAACCGTGGAACGGAGACGAACTCGATGAGCTGTCGGTGTGTGAAATATCATTCCTTCGGTATAACCGTTTTCaAAATTTCCGATGGTCGGGTATGTGAGCGTGCGCGTTTGGATCTAGTAAGGCTGGCACCTTGTGCAGAAGCTGGAAGTGTCAACTCGCGATGTCTTCACATGCTCGAACCGCGATGTGGACGGGACTCTTGGAAACAAAAGCCCGCTTCACCGATTGGTGCGTCGGCTGAGAAGCTAGTCACTCGATCAAACTGTCTCTTGGTTGAAAAGAAAAAAAAGAAaAGGTGTGCGTAGCCCGAGTTTGTT
>Dobtusa_IGS3_EU595564
GAAAAAAACTTTGTGCGCGCGTCTTTTTTCCGACATCTTTTCGACACGTATACCGTATCAAGGCGAAAATGTTTTGAAGCTTGATATCACGGTGTGGCTGTCTCTCCATTCCCGCTGAAAGCAAAATTTGGAAATTTTCTACCGTAGTGACGGTTTAAAAAAATCCTTAGTTGCGATCGGGGACTTGAGAGAGACGACTGTGTGGGTTTGAGCCCAGAGAGAGGCGTGCAAAAAACTTGACTCGCGGTACACCGCATATACGCATAGTCGTGCGGCGCGCATGTTATTTTGCCGTTTCACGGTGGACTCGTTGTGGAACACAGAAGTGGAGATGAAAGGAGTCGGGGCGGGTGCTCACGCGCATGGCCCGGCCGGGGAAAGAAGTCGGAACCCAAAGGCAAATATTGAAAGAAAAAAGGCAAAGTAGACGGATATTTTTGGACTTTTGGCGATGGGTTGGAAAAGATACAAATCTGAAAGTTTTGATGCGAAGACCGACAAGGACGCCAAGACTCTCGATGTTATAAACCATACGCTCCACGGGACTTGACGTTAACCGAACGTGCTCTTAACAACTCACACAAATTACGTTTCTGTCCCGCGAACTAAAGATGGGCATCGAAGCAGTCAGCTCGCCGAGTATGGCCGCGCCATTATAAACGAGTTACGGTTGGAGCTACATCGAATCGTTCGTACTGCACGTCATCGAACAAGCCAGATCACTCGGCGCCCGTAAGATATACGCTCCGAGGCATGACACATGAAGGGAGAATCAACGCTGTATGACGGCCGCCCGAGTTGTGTGCAGGCAGTGACCTCTCGGAAATTTTTTTCCGACAGTCACCGGTCCGCGACATGTAGCAGACGAGACAACTGTGTTTTTAGCTTTGCTAACTTTTATGGAGAAGCTGGTTTGACAACAACGAATCTAACACGATACAATCGAGCCTACTACCAGTGGTGTACCGCTTGCCTTTCTCGCATCGCGCGCAGAATCGCTTATTCAGCTGCCACTTGCGTACATAGTCCCTCGTTTCGTGCATACTTGATCTCGGTCATCCTTCGGTGAACTCCCATCATCTTAAAAGCTAAAACACTTTTTTGGGATAATCGTGCATGTCTCGCCTTGATATGATTTGTTTCCGCCCGTCGCTGAAAAGTTAAAAAAGAGCCGGAGAAATATATAACAAACACCGTTTCAGTATTTGTCCAAAGTTTCGATTTCCCATCTGGTCGCCCGTTGTGTGTGTGCGGTGTCCGTTTCTTCTTCGGAAGTCTCTGCGGAAAATTCTGCTTCGTGCGAGCCGTGGAGCGGTGAGGTGGTGTGTGTGTCGTGCGGGTGTGTGTGTGTGTGATTGGGCCGCTTGTTTTTGTGAGTGCGCGTTCTCGCTTCGGAGCAAAAAAACAAACACGAAATCCGTCGAGTAATGCCGACGAGATATATATAACAAACAAACGTGAAAAAGCCGCCGAGAATCTTGCTTTCGAACCGTTGAGCCTTGTTTTAACGGGAACGGATATGAAACATCAAATAAAAGACCGGTCGAATGAATCCGAATCACTTTGGGCTCATAGACCGTTGAACGGTCTTTTGAAAAAAAAAGAAAAACGAACGTGTGTTTGTTGTTGTGTTGTCTTTTTTTTCGGTGTGGCGAGGGCAAAAAACTTGGATCGCCGTTCGGCTTAAAAAACCAACGGCGCCCAGACCTTTTTTAATAACCGACCCCCGCTTATAACACACCGTTAAAGGGACTCTCAGCAAAAAAAAACATTCACGAAATAC
>Pokey_transpose_PV424089
ATGCAGAAGAGGGCCGATGCCAAAAAAGTCGCCCACCATAAAGCCGTCAACCGTAATTGGAAGGAATGCAAAGTCTGGGACGACGTTGGGAGACGATCTCGGAGTGATGATGGTGTACCGAGGCCTCAGTTCCAAGAGAGGGCGATTAAGTTCGTTCCTTTAGAACGTCCAGGTCCCGTGTTGCATCAATTCTCTCCGACTTCGAATCCCCTCGAAGTTTTTCAGACGTTGCTCGGAGGTGAGTCCACTTTGTCCCTCCTTCGGGAGTCGACTAATGACTACATCGCCGAATTCTGGAATTACCGGAAGACGCCACCGTCTCGTAAAGTGGGTGGCAAACCAGAAGGCAGGCGGATTGGCCCGGTCTTGCCTGCCGGTGGGTTGGTCACAGACCACGAACTTGCAGCCTTCTTGGGCATACAGTTCTTGATCGGATATCATCGTCTGCCCGAGCTGTCGATGTTCTGGGAGCAGCAACCAGATACTGGTCTCGGGCTTGGAATCATTCAACAGGCCATGACTCGCGAGCGATTCAAATTCATCTCTAAACATATAGCTTGCGCAAGTCCATGGAGTGACCCTGTTGAATCTGATGATTCTGACGACCCGGACCAGCCGACAGAGCGaCCGGATCCTATTCGTAAGATCCGTCCTCTGGTCGATACACTCAATCGCCGTTTTGACGAGTGTAGAAAGCCTCCAAGGGGCCAGAGCATCGACGAGAGCATGGTGAAATTTAAGGGCCGCTCCTCGCTGAGGCAGACGATGAAAGCCAAGCCGATCAAGTCAGGTTTCAAGCTTTGGAGCCGCTGTTGCCAACGAGGGTATACCTATAAGTTTGAGaTCTATCATGGAGCTCGACTTGGGGAAAAGCAAGGAAGATCGAGAAATAACGAGGCGGTGGAGAGAGTGGTCGTTGATCTCTGTCAGCCCCTGACAGGACAAGGACACGTAGTTGCCTTTGACCGGTTCTTCACGAGCATTGCCCTCTTGGACAAGCTCCGCGAGAACGGGGTCAACGCCGTTGGAACGATTCTTCCGAGTCGGCTTAATCAGCCAATCATGACGAAGAACGAGTCGAACCTTCGGCCGGACGAATTTGCAGCCAAGTTCGGTGGTGAGCCCGGAACATGCCGAAAGGGTATCTTCGTTTGGAGAGACACTAAGGCGTTTCGGGTCGCTTCCAACTATCACGGCTCaGATATTGTCAAGGTCTTGAGGAAGCAGCGTGATGGCTCGTACAAAACAAAGTCTTGTCCAAAAGCTATTGACGATTATGTCAATAACATGGGCGGTGTAGACACGGCGAACCAGCTGCGTTCCTACTACGAGAGGGACCGTAAAGCCAAAAAATGGTGGCACCGTCTCTTATACTCTCTCTTGGAGaCATGTCTAGTGAACAGCTGGATATGCTTCAACGATATGGTGAGTTCTCAGATGGCGGAAATATTCTTCATACACACACTAA
>Pokey_3'end_PV424089
GACTTAGGTCGAGGAGAAATATCTGACGAATTTCGAAGTTCCCATGACGCTTCTCGAATACAAACGGAACGTGACCATGGGTCTTTTGACCCACGCCCTGAATGCCAAGAGAGAAGGAGCTGGTCGGGTCGGACGAATGGTGCCTCTCCTTCGTCCTTCAGCCGAACCAGGAGCCAAGAGGAGGAAGAATCGTCTCAGTGTGAGAGACGATATCCGGTTCACGGCGGTGGGCCTCCATTTGCCGGTGTTTGGGGAGACCAGAGGAAGGTGCGAGTGGTGCCAGGCTACGAACGACAAGAAAAAGGAGTCAAGACCATTCTCTAAGTGCAAACAGTGCAATGTTTTTCTGTGCCTCGGAAAAAAAAGAAATTGTTTTGTCGAGTTTCATGATGAAAGATTCTTTGAAGCCGACGAGGCTCCGCTGGAAGACGTGGAAGCTGTCTATTCCCCTTCGGAGGAATCTGACGGCCAAGTGTCTGTCCATGAGCCGGTCAGGCCGATCTATTCTTCTTCATCCTCTGATTCCGAACTAGAAGATACCGATGCTCGAGATGGTTATATTTTCGATGATCTATATGACTTCCTTGAATAAATTGTTTTGTTTGTATGTCTGTGCATTTTTACTCGAGAACTCGGGCACTTGCCTGAATGGTGACCGATGAAGGATCCGACCGACATTTCTAATTGCGGATCCTGGTCAACCGGAGCCGTCGACTGGAAAGCCTTCCGGTCGACGGTAAAGACCTCAACGTCAGGTGGGGGCCTTTCATTCTGAATGATTGAATGTGAGACAAGCCCGCCTGACGGTACaCACGAGGCACAACAAACGGCATAAGTCCTTCGGGACAAATATGGCAAaGTGGCTGCACCCGTCTGACGGGACATATATGGGAGACGTGGTGGCAGAAGACTGATGGGACAAGTATGGCGAGCAAAGGCGAGAGTCGTCTGACGGGACAAAAATTTGAACAAGTGGCGGtTGCATGCAACTGTCGGGACAAATTTTGTGTCCCGTCAGGCGGCTGTAGCCAAAAAAAGTGTCGGATCTTAGAGACCGTGTCCGACTGAAGGGACATTCCTGACGGGACAACGGTGGCCAAAACACGGTTTGGCCGGAAAAAATCGGATTTTCCGAATTTTTTTTTGATGAGTGGTCTAAGGGCCCATCAGAGAAGACTCAGTCGTGCAATGAGTCGAATCGACCCATCGGTTTCGTCGCGGCCG
