# Supplementary material for: Copy number and sequence variation in ribosomal DNA and the transposon, Pokey, in mutation accumulation lines of Daphnia obtusa
Source: G3 (Bethesda). 2025 Nov 20;16(2):jkaf279. doi: 10.1093/g3journal/jkaf279 (PMC12869080; doi:10.1093/g3journal/jkaf279)
Supplement: jkaf279_Supplementary_Data [file jkaf279_supplementary_data.zip › Supplemental_File_S2_G3-2025-406347.xlsx]

## Sheet: Table S1
Table S1. rDNA variation in 91 samples of Daphnia obtusa from MA lines. The BioProject number for these samples is PRJNA1204324. Each sample is denoted by its line number and the generation at which it was sampled. The 5 rDNA haplotypes (rHap) are based on 58 polymorphic nucleotide sites (SNPs). Hexp is expected heterozygosity based on haplotype frequencies. The median copy number of the MA05 sam…
			Diploid copy number								rDNA Haplotype frequency								Pokey Haplotype frequency
Line	Sample	Biosample Accession	18S	28S	IGS1	IGS2	IGS3	Pokey tpase	Pokey 3'end	% 28S genes	rHap1	rHap2	rHap3	rHap4	rHap5	Hexp	Generation	Change rate	pHap1	pHap2	pHap3	pHap4	pHap5	pHap6	Hexp
Line01	01_05	SAMN46558517	454	444	418	388	462	186	182	40.991	0.401989	0.332499	0.214318	0.0511939	0	0.679296	5	-13.6	0.507289	0.25338	0.138427	0.0472146	0.0471093	0.00657972	0.654802
Line01	01_89	SAMN46558518	300	286	230	224	280	141	131	45.8042	0.302025	0.502602	0.07885	0.116523	0	0.636377	89	-2.53933	0.502462	0.24152	0.116889	0.0482789	0.0730275	0.0178231	0.667556
Line02	02_05	SAMN46558519	528	516	482	452	544	189	191	37.0155	0.415722	0.297303	0.239458	0.0461155	0.00140252	0.679318	5	0.8	0.485699	0.303457	0.0815581	0.0982612	0.0310249	0	0.654741
Line03	03_15	SAMN46301355	548	532	492	444	557	172	164	30.8271	0.50626	0.218236	0.165001	0.0828793	0.0276231	0.661216	15	1.33333	0.4763	0.306944	0.0843262	0.0868394	0.0455908	0	0.662193
Line03	03_30	SAMN46301356	408	396	388	340	416	173	164	41.4141	0.426057	0.324064	0.0786582	0.0333242	0.137896	0.687145	30	-3.86667	0.44973	0.298953	0.0733509	0.110638	0.0673279	0	0.686216
Line03	03_45	SAMN46301357	456	444	364	342	445	156	147	33.1081	0.363168	0.258854	0.115578	0.12845	0.133949	0.753303	45	-1.51111	0.521578	0.260349	0.135766	0.0448309	0.0374764	0	0.638328
Line03	03_55	SAMN46301358	368	356	284	266	354	135	123	34.5506	0.270733	0.382594	0.0944068	0.0878619	0.164404	0.736664	55	-2.83636	0.485644	0.24717	0.135504	0.0535349	0.0722058	0.00594116	0.67658
Line03	03_60	SAMN46301359	464	454	412	348	486	136	126	27.7533	0.419461	0.260793	0.0623706	0.0718899	0.185485	0.712576	60	-0.966667	0.43783	0.298665	0.0709811	0.10852	0.0840028	0	0.695232
Line03	03_65	SAMN46301360	548	524	468	422	548	160	154	29.3893	0.361869	0.404466	0.0787838	0.0494145	0.105466	0.685686	65	0.184615	0.47716	0.24903	0.140529	0.0653021	0.0583539	0.0096254	0.682792
Line03	03_70	SAMN46301361	600	582	490	454	582	151	147	25.2577	0.334617	0.451992	0.069059	0.0413742	0.102957	0.666653	70	1	0.433756	0.284384	0.0948912	0.0827751	0.104193	0	0.704269
Line03	03_75	SAMN46301362	544	530	452	426	540	157	153	28.8679	0.396084	0.274023	0.0383309	0.111096	0.180465	0.721649	75	0.24	0.42166	0.289572	0.0813535	0.120211	0.0872049	0	0.709678
Line03	03_80	SAMN46301363	450	434	376	342	445	131	121	27.8802	0.314287	0.393702	0.0707461	0.0680731	0.153191	0.713116	80	-0.975	0.47005	0.251356	0.12966	0.0681969	0.0686256	0.0121125	0.689555
Line03	03_85	SAMN46301364	568	544	484	440	561	149	150	27.5735	0.163165	0.478294	0	0.121793	0.236748	0.673729	85	0.376471	0.473536	0.251191	0.135165	0.0652186	0.0688778	0.00601195	0.685364
Line03	03_90	SAMN46301365	504	482	456	402	501	146	145	30.083	0.146569	0.500691	0.0243345	0.0913518	0.237054	0.662695	90	-0.333333	0.475877	0.245328	0.121802	0.0571278	0.0839796	0.0158862	0.687951
Line03	03_92	SAMN46301366	550	532	434	412	531	142	130	24.4361	0.196766	0.543247	0	0.047678	0.212309	0.618818	92	0.217391	0.42577	0.285391	0.0697418	0.10717	0.111927	0	0.708395
Line04	04_05	SAMN46558520	922	938	960	882	966	240	277	29.5309	0.390948	0.298593	0.179	0.0316576	0.0998008	0.714998	5	85.2	0.465205	0.302353	0.0759222	0.116783	0.0397358	0	0.671185
Line04	04_84	SAMN46558521	382	366	290	276	356	158	154	42.0765	0.433595	0.252078	0.0992297	0.128794	0.0863038	0.71457	84	-1.7381	0.524845	0.261207	0.142622	0.0417775	0.0273378	0.00221129	0.63347
Line05	05_05	SAMN46558522	526	514	478	450	533	206	207	40.2724	0.525963	0.154068	0.243795	0.0499314	0.0262423	0.637008	5	0.4	0.489499	0.305473	0.0850507	0.0975316	0.0224463	0	0.649828
Line06	06_84	SAMN46558523	450	434	338	326	422	170	171	39.4009	0.482226	0.131489	0.240951	0.0962232	0.0491109	0.680441	84	-0.928571	0.599946	0.22361	0.138811	0.002524	0.0121445	0.022964	0.570113
Line08	08_05	SAMN46558524	548	540	502	478	558	213	220	40.7407	0.419062	0.293776	0.24846	0.0387018	0	0.674852	5	5.6	0.477679	0.298369	0.0784891	0.108368	0.0370942	0	0.663518
Line08	08_86	SAMN46558525	512	496	386	388	475	200	197	39.7177	0.466213	0.369827	0.0069978	0.132197	0.0247656	0.627735	86	-0.186047	0.475542	0.298887	0.111975	0.0813354	0.0322603	0	0.664332
Line09	09_05	SAMN46558526	476	482	550	498	537	212	250	51.8672	0.400958	0.316273	0.191547	0.0319679	0.0592544	0.697981	5	-6	0.45125	0.303168	0.0665711	0.132939	0.0460715	0	0.680236
Line09	09_88	SAMN46558527	316	302	246	238	295	148	141	46.6887	0.444694	0.296066	0.104222	0.155018	0	0.6797	88	-2.38636	0.560358	0.232139	0.145616	0.0208245	0.02429	0.0167734	0.609602
Line10	10_05	SAMN46713572	570	564	574	520	603	207	229	40.6028	0.413946	0.293411	0.250593	0.0420503	0	0.677994	5	10.4	0.487543	0.298627	0.0767115	0.0943144	0.0428036	0	0.656511
Line10	10_91	SAMN46713573	588	560	518	452	606	176	199	35.5357	0.431176	0.155562	0.071773	0.0717604	0.269729	0.706833	91	0.527473	0.501069	0.318679	0.069931	0.110321	0	0	0.630312
Line11	11_05	SAMN46713574	488	476	420	400	481	186	181	38.0252	0.394775	0.299527	0.230553	0.0428242	0.0323215	0.698403	5	-7.2	0.513581	0.257912	0.135119	0.056897	0.0323616	0.00412933	0.647157
Line11	11_90	SAMN46713575	266	262	210	198	258	116	108	41.2214	0	0.439167	0.0230531	0.0971032	0.440676	0.602976	90	-2.77778	0.567263	0.122141	0.115253	0.00833564	0.0788595	0.108148	0.632026
Line12	12_10	SAMN46370054	386	372	334	310	379	164	163	43.8172	0.429269	0.325736	0.121705	0.12329	0	0.679612	10	-14	0.508332	0.251417	0.128186	0.0591413	0.0419814	0.0109415	0.656576
Line12	12_20	SAMN46370055	456	438	412	388	450	199	204	46.5753	0.406769	0.242545	0.192667	0.0967411	0.0612776	0.725476	20	-3.7	0.562301	0.229768	0.136337	0.040556	0.0155497	0.0154887	0.610311
Line12	12_35	SAMN46370056	602	590	586	566	611	200	226	38.3051	0.454575	0.376068	0.101597	0.0677603	0	0.637021	35	2.22857	0.488194	0.284808	0.0697847	0.0956759	0.0615372	0	0.66274
Line12	12_60	SAMN46370057	500	484	414	400	477	139	132	27.2727	0.48445	0.218604	0.168004	0.128942	0	0.672669	60	-0.466667	0.51597	0.207838	0.109902	0.0237668	0.0930647	0.0494587	0.666828
Line12	12_70	SAMN46370058	494	476	390	390	469	139	130	27.3109	0.54722	0.21873	0.149054	0.0849954	0	0.623266	70	-0.514286	0.505832	0.212049	0.125774	0.0224713	0.0796267	0.0542466	0.673562
Line12	12_75	SAMN46416140	496	482	382	374	460	136	128	26.556	0.537943	0.216779	0.145739	0.0995392	0	0.632477	75	-0.4	0.514166	0.209712	0.113111	0.0308005	0.0833078	0.0489027	0.66858
Line12	12_85	SAMN46416141	226	218	190	184	218	98	94	43.1193	0.289175	0.449804	0.113397	0.147624	0	0.679403	85	-3.45882	0.44797	0.176457	0.109593	0.0113578	0.118241	0.136381	0.723465
Line12	12_89	SAMN46416142	256	248	202	198	242	95	91	36.6935	0.276778	0.461965	0.116655	0.144602	0	0.675464	89	-2.96629	0.448438	0.182916	0.105207	0.0106758	0.121634	0.13113	0.722273
Line12	12_91	SAMN46416143	338	328	260	258	318	112	113	34.4512	0.420324	0.394683	0.101909	0.0830828	0	0.650264	91	-2.02198	0.4455	0.213939	0.10864	0.0279236	0.130634	0.0733626	0.72073
Line13	13_88	SAMN46713576	352	324	354	268	407	155	146	45.0617	0.66968	0.0456456	0.221829	0.0628455	0	0.496288	88	-2.13636	0.60101	0.271301	0.0560164	0.0716721	0	0	0.556908
Line14	14_05	SAMN46706519	380	380	418	364	426	196	213	56.0526	0.399467	0.361057	0.119376	0.1201	0	0.681389	5	-26.4	0.525844	0.270487	0.145934	0.0540601	0.00367587	0	0.626093
Line14	14_80	SAMN46706520	504	484	396	370	490	149	155	32.0248	0.494647	0.146127	0.188276	0.158304	0.0126459	0.673303	80	-0.35	0.496067	0.268672	0.167045	0.0345926	0.0303662	0.00325792	0.6517
Line15	15_05	SAMN46706521	760	762	682	648	778	236	236	30.9711	0.487329	0.183467	0.248345	0.0292769	0.0515823	0.663657	5	50	0.495673	0.31023	0.0857376	0.086708	0.0216517	0	0.642728
Line15	15_89	SAMN46706522	442	420	368	332	441	124	110	26.1905	0.369634	0.258043	0	0.11849	0.253833	0.718314	89	-1.03371	0.502902	0.198495	0.0997186	0.0319914	0.0978536	0.0690392	0.68238
Line16	16_05	SAMN46706523	542	540	534	478	568	226	248	45.9259	0.444296	0.253404	0.258571	0.0437286	0	0.669616	5	5.6	0.537318	0.273416	0.154169	0.0278406	0.00725642	0	0.611937
Line16	16_84	SAMN46706524	496	476	398	370	476	165	162	34.0336	0.358419	0.345233	0.0713753	0.184942	0.0400316	0.71145	84	-0.428571	0.507149	0.273932	0.148055	0.0505856	0.0202783	0	0.642871
Line17	17_05	SAMN46706525	378	372	326	300	382	181	181	48.6559	0.27796	0.264084	0.1511	0.101065	0.205791	0.777603	5	-28	0.560291	0.271007	0.120384	0.0450053	0	0.00331353	0.596101
Line17	17_90	SAMN46706526	498	486	382	362	474	209	199	40.9465	0.372726	0.340784	0	0.160048	0.126443	0.703339	90	-0.288889	0.588693	0.265244	0.113874	0.0321887	0	0	0.569083
Line18	18_05	SAMN46706527	402	390	366	328	418	178	178	45.641	0.381109	0.301614	0.22511	0.0683399	0.0238272	0.707872	5	-24.4	0.518396	0.276344	0.113379	0.0843577	0.00177951	0.00574378	0.634892
Line18	18_91	SAMN46706528	386	350	388	318	419	119	140	40	0.38982	0.449443	0.00160797	0.112891	0.0462382	0.631157	91	-1.78022	0.48049	0.290336	0.111364	0.0697743	0.0480363	0	0.665257
Line19	19_86	SAMN46706529	452	416	464	382	480	113	114	27.4038	0.377245	0.386634	0.11638	0.0697649	0.0499753	0.687291	86	-1.11628	0.458446	0.304065	0.0822692	0.0971383	0.0580813	0	0.677794
Line20	20_89	SAMN46706530	412	378	404	334	429	124	124	32.8042	0.613558	0.102286	0.169768	0.114388	0	0.571178	89	-1.50562	0.47152	0.296375	0.0953338	0.085307	0.0514637	0	0.670816
Line21	21_05	SAMN46706531	1236	1274	996	1202	1260	503	537	42.1507	0.417958	0.303882	0.215037	0.0430458	0.020078	0.68447	5	152.4	0.521663	0.259252	0.141278	0.0627929	0.0150142	0	0.636528
Line22	22_05	SAMN46706532	548	542	468	426	549	185	186	34.3173	0.465325	0.230728	0.247503	0.0564439	0	0.665794	5	6	0.533855	0.277407	0.126189	0.0625485	0	0	0.618208
Line22	22_92	SAMN46706533	238	220	244	198	264	69	65	29.5455	0.559928	0.318201	0	0.0937362	0.0281349	0.575651	92	-3.17391	0.404041	0.189879	0.0685921	0.0507964	0.186297	0.100395	0.748626
Line23	23_05	SAMN46706534	464	458	454	414	493	211	224	48.9083	0.382972	0.321413	0.20598	0.0668353	0.0228004	0.702612	5	-10.8	0.536678	0.266694	0.134108	0.0535752	0.00894478	0	0.619916
Line24	24_05	SAMN46706535	516	508	494	438	546	189	195	38.3858	0.395449	0.249481	0.241986	0.0416834	0.071401	0.715987	5	-0.8	0.531898	0.275455	0.132474	0.0601736	0	0	0.620039
Line24	24_86	SAMN46706536	350	322	352	290	372	103	100	31.0559	0.557109	0.150622	0.0635334	0.0942747	0.13446	0.635938	86	-2.2093	0.463493	0.290337	0.0907812	0.0895543	0.0658339	0	0.680283
Line25	25_87	SAMN46671025	356	336	270	252	356	185	171	50.8929	0.339311	0.128654	0.143952	0	0.388083	0.696986	87	-2.02299	0.568451	0.226939	0.155635	0.0465715	0	0.00240391	0.598965
Line26	26_05	SAMN46671026	604	606	624	542	628	256	305	50.33	0.422369	0.280733	0.23913	0.0577678	0	0.682273	5	18.8	0.496757	0.304786	0.0825693	0.0918913	0.0239968	0	0.644501
Line26	26_85	SAMN46671027	278	268	236	220	277	117	120	44.7761	0.516815	0.239758	0	0.169211	0.0742155	0.641278	85	-2.87059	0.558983	0.173265	0.131873	0.0120192	0.0656763	0.0581833	0.632283
Line27	27_05	SAMN46671028	468	462	464	420	489	190	206	44.5887	0.495481	0.206758	0.23467	0.0630912	0	0.652699	5	-10	0.500797	0.276314	0.124619	0.0807498	0.017521	0	0.650496
Line27	27_91	SAMN46671029	320	306	254	236	315	141	144	47.0588	0.194323	0.254406	0.105831	0.212469	0.232971	0.786897	91	-2.26374	0.576633	0.21149	0.139732	0.0139425	0.0200337	0.0381686	0.601188
Line28	28_88	SAMN46401080	464	442	408	362	476	164	175	39.5928	0.403236	0.337491	0.209713	0.0263492	0.0232113	0.678288	88	-0.795455	0.56669	0.229898	0.152379	0.0130277	0.00913969	0.0288666	0.601704
Line29	29_10	SAMN46503501	322	310	262	246	309	166	165	53.2258	0.490984	0.102694	0.282929	0.123393	0	0.653114	10	-20.2	0.622242	0.241511	0.115076	0.0195641	0	0.00160757	0.54086
Line29	29_15	SAMN46503502	366	354	296	280	346	184	186	52.5424	0.498836	0.0649159	0.338966	0.0972817	0	0.622587	15	-10.5333	0.654002	0.249328	0.0938842	0	0	0.00278594	0.501295
Line29	29_20	SAMN46503503	362	352	304	280	347	213	222	63.0682	0.479451	0.0895604	0.32863	0.102358	0	0.64363	20	-8	0.654338	0.23898	0.102914	0	0	0.00376722	0.504124
Line29	29_25	SAMN46503504	446	438	402	374	436	248	272	62.1005	0.504526	0.110204	0.300178	0.0850923	0	0.635961	25	-2.96	0.663931	0.248013	0.0880561	0	0	0	0.489931
Line29	29_30	SAMN46546253	402	390	340	322	388	220	222	56.9231	0.489556	0.0721972	0.330607	0.10764	0	0.634235	30	-4.06667	0.645994	0.233145	0.11659	0	0	0.00427106	0.514724
Line29	29_35	SAMN46546254	342	330	278	266	324	180	180	54.5455	0.547259	0.0681057	0.322468	0.0621667	0	0.588018	35	-5.2	0.641475	0.237755	0.112657	0	0	0.00811278	0.519225
Line29	29_40	SAMN46546255	402	388	322	306	382	199	196	50.5155	0.50355	0.0327136	0.355467	0.108269	0	0.607288	40	-3.1	0.648172	0.238939	0.1065	0.00201093	0	0.00437872	0.511416
Line29	29_45	SAMN46546256	348	334	286	270	333	179	181	54.1916	0.552993	0.0682217	0.308609	0.070176	0	0.58938	45	-3.95556	0.648681	0.242438	0.103887	0	0	0.0049944	0.50962
Line29	29_50	SAMN46671030	360	350	304	284	345	207	214	61.1429	0.509236	0.107077	0.298046	0.0856419	0	0.633048	50	-3.24	0.65501	0.246098	0.0948531	0	0	0.00403944	0.501385
Line29	29_55	SAMN46671031	376	364	308	286	363	212	213	58.5165	0.484857	0.0779741	0.336557	0.100612	0	0.63544	55	-2.69091	0.664377	0.240646	0.0934343	0	0	0.00154315	0.491961
Line29	29_60	SAMN46671032	400	390	334	312	382	214	218	55.8974	0.487529	0.0925634	0.323002	0.0969051	0	0.640026	60	-2.03333	0.652304	0.239577	0.101631	0	0	0.00648682	0.506731
Line29	29_65	SAMN46671033	344	334	290	274	335	189	193	57.7844	0.454116	0.149893	0.279433	0.116559	0	0.679642	65	-2.73846	0.621224	0.23605	0.121538	0.00555834	0	0.0156304	0.543315
Line29	29_70	SAMN46671034	468	450	390	360	444	228	233	51.7778	0.444376	0.15864	0.273532	0.123451	0	0.687303	70	-0.885714	0.630789	0.239185	0.121656	0	0	0.0083702	0.530026
Line29	29_75	SAMN46671035	400	390	332	310	380	189	200	51.2821	0.458874	0.226064	0.234069	0.0809927	0	0.676981	75	-1.62667	0.620232	0.249843	0.112778	0.00777204	0	0.00937563	0.540024
Line29	29_85	SAMN46550406	348	338	290	270	332	178	187	55.3254	0.432317	0.171334	0.269938	0.126411	0	0.6949	85	-2.04706	0.621588	0.243439	0.124922	0	0	0.010051	0.538659
Line29	29_85b	SAMN46550407	354	342	286	270	337	178	184	53.8012	0.435094	0.164148	0.269627	0.131131	0	0.693854	85	-2	0.614916	0.242668	0.128853	0.00688776	0	0.00667538	0.546296
Line30	30_40	SAMN46416144	192	188	168	162	189	109	93	49.4681	0.884409	0	0	0.115591	0	0.20446	40	-8.1	0.524957	0.118908	0.104931	0.013289	0.0919488	0.145966	0.669333
Line30	30_45	SAMN46422245	178	174	152	150	179	100	85	48.8506	0.886899	0	0	0.113101	0	0.200618	45	-7.51111	0.479543	0.148241	0.0875382	0.0159152	0.11931	0.149452	0.703576
Line30	30_65	SAMN46422246	148	144	132	128	144	105	95	65.9722	0.86892	0	0	0.13108	0	0.227796	65	-5.66154	0.490378	0.147621	0.0912619	0.0194642	0.106054	0.145222	0.696693
Line30	30_70	SAMN46422247	164	156	144	136	176	93	77	49.359	0.891941	0	0	0.108059	0	0.192765	70	-5.08571	0.441954	0.18372	0.0457125	0.0527835	0.154707	0.121123	0.727443
Line30	30_85	SAMN46422248	152	150	152	144	161	120	108	72	0.891077	0	0	0.108923	0	0.194117	85	-4.25882	0.483452	0.159548	0.0535273	0.0526221	0.142319	0.108531	0.70315
Line30	30_92	SAMN46422249	168	160	136	132	160	98	85	53.125	0.834025	0	0	0.142379	0.0235956	0.283573	92	-3.82609	0.494773	0.144731	0.104136	0.0159321	0.113236	0.127193	0.694154
Line31	31_05	SAMN46550408	422	408	402	362	431	172	177	43.3824	0.353463	0.322989	0.199676	0.0828235	0.0410481	0.722327	5	-20.8	0.514572	0.257617	0.136714	0.0568772	0.0292317	0.00498751	0.646044
Line31	31_91	SAMN46550409	290	280	236	220	287	112	100	35.7143	0.0234223	0.776143	0	0.00264502	0.19779	0.357926	91	-2.54945	0.593658	0.0883559	0.109159	0	0.0701207	0.138706	0.603691
Line35	35_05	SAMN46401081	380	368	340	314	387	168	165	44.837	0.352322	0.246632	0.232925	0.106173	0.061948	0.745678	5	-28.8	0.508231	0.269325	0.144349	0.0567856	0.0183686	0.00294005	0.644757
Line36	36_05	SAMN46401082	504	504	520	488	550	209	224	44.4444	0.396655	0.312891	0.212868	0.0551352	0.0224514	0.695908	5	-1.6	0.531353	0.258743	0.140228	0.0437666	0.0180432	0.00786624	0.628749
Line39	39_05	SAMN46401083	554	548	620	534	616	210	242	44.1606	0.433261	0.275265	0.213824	0.0657148	0.0119351	0.686332	5	7.2	0.48233	0.302649	0.0829839	0.102467	0.0295702	0	0.657501
Line40	40_05	SAMN46547764	696	648	800	598	890	197	202	31.1728	0.423361	0.316332	0.170751	0.0297844	0.0597711	0.687083	5	27.2	0.522218	0.269223	0.058125	0.0988622	0.0515721	0	0.638995
Line45	45_05	SAMN46401084	430	416	386	358	430	172	182	43.75	0.249131	0.319161	0.13488	0.102663	0.194165	0.769638	5	-19.2	0.512099	0.262092	0.138052	0.0506388	0.0303133	0.00680587	0.646475
Line47	47_05	SAMN46547765	554	546	524	492	565	231	261	47.8022	0.329866	0.313456	0.0813968	0.0186564	0.256625	0.720104	5	6.8	0.469938	0.310296	0.0887168	0.0991603	0.0318892	0	0.664155
		mean	437.429	425.187	388.484	358.879	440.956	171.5	174.1	42.5	0.44008	0.251948	0.156135	0.0891618	0.0626757	0.639477		0.02	0.526454	0.248335	0.109415	0.049315	0.0433131	0.0231689	0.632007
		minimum	148	144	132	128	144	69	65	24.4	0	0	0	0	0	0.192765		-28.8	0.404041	0.0883559	0.0457125	0	0	0	0.489931
		maximum	1236	1274	996	1202	1260	503	537	72	0.891941	0.776143	0.355467	0.212469	0.440676	0.786897		152.4	0.664377	0.318679	0.167045	0.132939	0.186297	0.149452	0.748626

## Sheet: Table S2
Table S2. Summary statistics for diploid copy number of five rDNA regions and the Pokey transposon in MA lines of D.obtusa. N is the number of samples in the group. Note that values are summarized within a generation for the MA05 and MA87 samples, but they are summarized across generations in each of the Fine-grained lines.
		18S				28S				IGS1				IGS2				IGS3				Pokey transposase				Pokey 3' end
	N	Min	Max	Median	Mean	Min	Max	Median	Mean	Min	Max	Median	Mean	Min	Max	Median	Mean	Min	Max	Median	Mean	Min	Max	Median	Mean	Min	Max	Median	Mean
all samples	91	148	1236	442	437.4	144	1274	416	425.2	132	996	386	388.5	128	1202	342	359.9	144	1260	431	441	65	537	172	174.1	69	503	175	171.5
MA05	26	378	1236	521	551.923	368	1274	512	546.385	326	996	488	530.846	300	1202	451	491.308	382	1260	545	580.385	168	503	201.5	213.423	165	537	210	226.885
MA87	36	152	588	384	389.056	150	560	358	372	136	518	345	327.889	132	452	300	299.389	160	606	393.5	384.472	69	209	141.5	141.306	65	200	140.5	139.306
Line03	12	368	600	464	484.571	356	582	454	469.714	284	492	412	414	266	454	348	373.714	354	582	486	484	131	189	151	154.933	121	191	147	148.533
Line12	9	386	602	494	487.6	372	590	476	472	334	586	412	427.2	310	566	390	410.8	379	611	469	477.2	95	200	139	142.444	91	226	130	142.333
Line29	15	322	468	366	379.846	310	450	354	368	262	402	304	316.615	246	374	284	296.923	309	444	347	364.154	166	248	194	199	165	272	198	204.125
Line30	6	148	192	171	170.5	144	188	165	165.5	132	168	148	149	128	162	143	144	144	189	177.5	172	93	120	102.5	104.167	77	108	89	90.5

## Sheet: Table S3
Table S3. Diploid 28S copy number change per generation (Change rate) in D.obtusa MA lines sampled more than once. Change rate was calculated for lines sampled at both generation 5 and ~generation 87 (Paired lines) and for pairs of consecutive samples from the fine-grained (FG) lines. FG lines were sampled approximately every five generations up to generation 92. Change rate was calculated by div…
Sample	Line	Group	Generation	Previous Generation	Diploid 28S	Previous 28S	Difference	Interval	Change Rate	Absolute Change Rate	Interval Group
03_80	Line03	Fine-Grained	80	75	434	530	-96	5	-19.2	19.2	5
03_90	Line03	Fine-Grained	90	85	482	544	-62	5	-12.4	12.4	5
29_35	Line29	Fine-Grained	35	30	330	390	-60	5	-12	12	5
29_75	Line29	Fine-Grained	75	70	390	450	-60	5	-12	12	5
29_65	Line29	Fine-Grained	65	60	334	390	-56	5	-11.2	11.2	5
29_45	Line29	Fine-Grained	45	40	334	388	-54	5	-10.8	10.8	5
03_75	Line03	Fine-Grained	75	70	530	582	-52	5	-10.4	10.4	5
29_30	Line29	Fine-Grained	30	25	390	438	-48	5	-9.6	9.6	5
30_45	Line30	Fine-Grained	45	40	174	188	-14	5	-2.8	2.8	5
03_92	Line03	Fine-Grained	92	85	532	544	-12	7	-1.71	1.71	5
29_20	Line29	Fine-Grained	20	15	352	354	-2	5	-0.4	0.4	5
12_75	Line12	Fine-Grained	75	70	482	476	6	5	1.2	1.2	5
30_92	Line30	Fine-Grained	92	85	160	150	10	7	1.43	1.43	5
30_70	Line30	Fine-Grained	70	65	156	144	12	5	2.4	2.4	5
29_55	Line29	Fine-Grained	55	50	364	350	14	5	2.8	2.8	5
29_50	Line29	Fine-Grained	50	45	350	334	16	5	3.2	3.2	5
29_60	Line29	Fine-Grained	60	55	390	364	26	5	5.2	5.2	5
12_89	Line12	Fine-Grained	89	85	248	218	30	4	7.5	7.5	5
29_15	Line29	Fine-Grained	15	10	354	310	44	5	8.8	8.8	5
03_70	Line03	Fine-Grained	70	65	582	524	58	5	11.6	11.6	5
29_40	Line29	Fine-Grained	40	35	388	330	58	5	11.6	11.6	5
03_65	Line03	Fine-Grained	65	60	524	454	70	5	14	14	5
29_25	Line29	Fine-Grained	25	20	438	352	86	5	17.2	17.2	5
12_91	Line12	Fine-Grained	91	85	328	218	110	6	18.33	18.33	5
03_60	Line03	Fine-Grained	60	55	454	356	98	5	19.6	19.6	5
03_85	Line03	Fine-Grained	85	80	544	434	110	5	22	22	5
29_70	Line29	Fine-Grained	70	65	450	334	116	5	23.2	23.2	5
03_92	Line03	Fine-Grained	92	90	532	482	50	2	25	25	5
12_91	Line12	Fine-Grained	91	89	328	248	80	2	40	40	5
03_80	Line03	Fine-Grained	80	70	434	582	-148	10	-14.8	14.8	10
03_55	Line03	Fine-Grained	55	45	356	444	-88	10	-8.8	8.8	10
03_75	Line03	Fine-Grained	75	65	530	524	6	10	0.6	0.6	10
03_85	Line03	Fine-Grained	85	75	544	530	14	10	1.4	1.4	10
03_90	Line03	Fine-Grained	90	80	482	434	48	10	4.8	4.8	10
03_70	Line03	Fine-Grained	70	60	582	454	128	10	12.8	12.8	10
03_65	Line03	Fine-Grained	65	55	524	356	168	10	16.8	16.8	10
12_85	Line12	Fine-Grained	85	75	218	482	-264	10	-26.4	26.4	10
12_70	Line12	Fine-Grained	70	60	476	484	-8	10	-0.8	0.8	10
12_20	Line12	Fine-Grained	20	10	438	372	66	10	6.6	6.6	10
29_35	Line29	Fine-Grained	35	25	330	438	-108	10	-10.8	10.8	10
29_85	Line29	Fine-Grained	85	75	338	390	-52	10	-5.2	5.2	10
29_50	Line29	Fine-Grained	50	40	350	388	-38	10	-3.8	3.8	10
29_65	Line29	Fine-Grained	65	55	334	364	-30	10	-3	3	10
29_40	Line29	Fine-Grained	40	30	388	390	-2	10	-0.2	0.2	10
29_45	Line29	Fine-Grained	45	35	334	330	4	10	0.4	0.4	10
29_55	Line29	Fine-Grained	55	45	364	334	30	10	3	3	10
29_30	Line29	Fine-Grained	30	20	390	352	38	10	3.8	3.8	10
29_60	Line29	Fine-Grained	60	50	390	350	40	10	4	4	10
29_20	Line29	Fine-Grained	20	10	352	310	42	10	4.2	4.2	10
29_75	Line29	Fine-Grained	75	65	390	334	56	10	5.6	5.6	10
29_70	Line29	Fine-Grained	70	60	450	390	60	10	6	6	10
29_25	Line29	Fine-Grained	25	15	438	354	84	10	8.4	8.4	10
03_92	Line03	Fine-Grained	92	80	532	434	98	12	8.17	8.17	10
12_89	Line12	Fine-Grained	89	75	248	482	-234	14	-16.71	16.71	15
03_30	Line03	Fine-Grained	30	15	396	532	-136	15	-9.07	9.07	15
03_80	Line03	Fine-Grained	80	65	434	524	-90	15	-6	6	15
03_90	Line03	Fine-Grained	90	75	482	530	-48	15	-3.2	3.2	15
03_85	Line03	Fine-Grained	85	70	544	582	-38	15	-2.53	2.53	15
03_60	Line03	Fine-Grained	60	45	454	444	10	15	0.67	0.67	15
03_45	Line03	Fine-Grained	45	30	444	396	48	15	3.2	3.2	15
03_75	Line03	Fine-Grained	75	60	530	454	76	15	5.07	5.07	15
03_70	Line03	Fine-Grained	70	55	582	356	226	15	15.07	15.07	15
12_85	Line12	Fine-Grained	85	70	218	476	-258	15	-17.2	17.2	15
12_75	Line12	Fine-Grained	75	60	482	484	-2	15	-0.13	0.13	15
12_35	Line12	Fine-Grained	35	20	590	438	152	15	10.13	10.13	15
29_85	Line29	Fine-Grained	85	70	338	450	-112	15	-7.47	7.47	15
29_45	Line29	Fine-Grained	45	30	334	390	-56	15	-3.73	3.73	15
29_40	Line29	Fine-Grained	40	25	388	438	-50	15	-3.33	3.33	15
29_55	Line29	Fine-Grained	55	40	364	388	-24	15	-1.6	1.6	15
29_35	Line29	Fine-Grained	35	20	330	352	-22	15	-1.47	1.47	15
29_65	Line29	Fine-Grained	65	50	334	350	-16	15	-1.07	1.07	15
29_75	Line29	Fine-Grained	75	60	390	390	0	15	0	0	15
29_50	Line29	Fine-Grained	50	35	350	330	20	15	1.33	1.33	15
29_30	Line29	Fine-Grained	30	15	390	354	36	15	2.4	2.4	15
29_60	Line29	Fine-Grained	60	45	390	334	56	15	3.73	3.73	15
29_70	Line29	Fine-Grained	70	55	450	364	86	15	5.73	5.73	15
29_25	Line29	Fine-Grained	25	10	438	310	128	15	8.53	8.53	15
30_85	Line30	Fine-Grained	85	70	150	156	-6	15	-0.4	0.4	15
12_91	Line12	Fine-Grained	91	75	328	482	-154	16	-9.63	9.63	15
03_92	Line03	Fine-Grained	92	75	532	530	2	17	0.12	0.12	15
12_89	Line12	Fine-Grained	89	70	248	476	-228	19	-12	12	20
03_90	Line03	Fine-Grained	90	70	482	582	-100	20	-5	5	20
03_80	Line03	Fine-Grained	80	60	434	454	-20	20	-1	1	20
03_85	Line03	Fine-Grained	85	65	544	524	20	20	1	1	20
03_65	Line03	Fine-Grained	65	45	524	444	80	20	4	4	20
03_75	Line03	Fine-Grained	75	55	530	356	174	20	8.7	8.7	20
29_45	Line29	Fine-Grained	45	25	334	438	-104	20	-5.2	5.2	20
29_50	Line29	Fine-Grained	50	30	350	390	-40	20	-2	2	20
29_35	Line29	Fine-Grained	35	15	330	354	-24	20	-1.2	1.2	20
29_65	Line29	Fine-Grained	65	45	334	334	0	20	0	0	20
29_60	Line29	Fine-Grained	60	40	390	388	2	20	0.1	0.1	20
29_85	Line29	Fine-Grained	85	65	338	334	4	20	0.2	0.2	20
29_75	Line29	Fine-Grained	75	55	390	364	26	20	1.3	1.3	20
29_55	Line29	Fine-Grained	55	35	364	330	34	20	1.7	1.7	20
29_40	Line29	Fine-Grained	40	20	388	352	36	20	1.8	1.8	20
29_30	Line29	Fine-Grained	30	10	390	310	80	20	4	4	20
29_70	Line29	Fine-Grained	70	50	450	350	100	20	5	5	20
30_65	Line30	Fine-Grained	65	45	144	174	-30	20	-1.5	1.5	20
30_85	Line30	Fine-Grained	85	65	150	144	6	20	0.3	0.3	20
12_91	Line12	Fine-Grained	91	70	328	476	-148	21	-7.05	7.05	20
03_92	Line03	Fine-Grained	92	70	532	582	-50	22	-2.27	2.27	20
30_92	Line30	Fine-Grained	92	70	160	156	4	22	0.18	0.18	20
03_90	Line03	Fine-Grained	90	65	482	524	-42	25	-1.68	1.68	25
03_55	Line03	Fine-Grained	55	30	356	396	-40	25	-1.6	1.6	25
03_80	Line03	Fine-Grained	80	55	434	356	78	25	3.12	3.12	25
03_85	Line03	Fine-Grained	85	60	544	454	90	25	3.6	3.6	25
03_70	Line03	Fine-Grained	70	45	582	444	138	25	5.52	5.52	25
12_85	Line12	Fine-Grained	85	60	218	484	-266	25	-10.64	10.64	25
12_60	Line12	Fine-Grained	60	35	484	590	-106	25	-4.24	4.24	25
12_35	Line12	Fine-Grained	35	10	590	372	218	25	8.72	8.72	25
29_50	Line29	Fine-Grained	50	25	350	438	-88	25	-3.52	3.52	25
29_65	Line29	Fine-Grained	65	40	334	388	-54	25	-2.16	2.16	25
29_85	Line29	Fine-Grained	85	60	338	390	-52	25	-2.08	2.08	25
29_55	Line29	Fine-Grained	55	30	364	390	-26	25	-1.04	1.04	25
29_45	Line29	Fine-Grained	45	20	334	352	-18	25	-0.72	0.72	25
29_35	Line29	Fine-Grained	35	10	330	310	20	25	0.8	0.8	25
29_40	Line29	Fine-Grained	40	15	388	354	34	25	1.36	1.36	25
29_75	Line29	Fine-Grained	75	50	390	350	40	25	1.6	1.6	25
29_60	Line29	Fine-Grained	60	35	390	330	60	25	2.4	2.4	25
29_70	Line29	Fine-Grained	70	45	450	334	116	25	4.64	4.64	25
30_65	Line30	Fine-Grained	65	40	144	188	-44	25	-1.76	1.76	25
30_70	Line30	Fine-Grained	70	45	156	174	-18	25	-0.72	0.72	25
03_92	Line03	Fine-Grained	92	65	532	524	8	27	0.3	0.3	25
30_92	Line30	Fine-Grained	92	65	160	144	16	27	0.59	0.59	25
12_89	Line12	Fine-Grained	89	60	248	484	-236	29	-8.14	8.14	30
03_45	Line03	Fine-Grained	45	15	444	532	-88	30	-2.93	2.93	30
03_90	Line03	Fine-Grained	90	60	482	454	28	30	0.93	0.93	30
03_60	Line03	Fine-Grained	60	30	454	396	58	30	1.93	1.93	30
03_75	Line03	Fine-Grained	75	45	530	444	86	30	2.87	2.87	30
03_85	Line03	Fine-Grained	85	55	544	356	188	30	6.27	6.27	30
29_55	Line29	Fine-Grained	55	25	364	438	-74	30	-2.47	2.47	30
29_85	Line29	Fine-Grained	85	55	338	364	-26	30	-0.87	0.87	30
29_45	Line29	Fine-Grained	45	15	334	354	-20	30	-0.67	0.67	30
29_50	Line29	Fine-Grained	50	20	350	352	-2	30	-0.07	0.07	30
29_60	Line29	Fine-Grained	60	30	390	390	0	30	0	0	30
29_65	Line29	Fine-Grained	65	35	334	330	4	30	0.13	0.13	30
29_75	Line29	Fine-Grained	75	45	390	334	56	30	1.87	1.87	30
29_70	Line29	Fine-Grained	70	40	450	388	62	30	2.07	2.07	30
29_40	Line29	Fine-Grained	40	10	388	310	78	30	2.6	2.6	30
30_70	Line30	Fine-Grained	70	40	156	188	-32	30	-1.07	1.07	30
12_91	Line12	Fine-Grained	91	60	328	484	-156	31	-5.03	5.03	30
03_92	Line03	Fine-Grained	92	60	532	454	78	32	2.44	2.44	30
03_80	Line03	Fine-Grained	80	45	434	444	-10	35	-0.29	0.29	35
03_90	Line03	Fine-Grained	90	55	482	356	126	35	3.6	3.6	35
03_65	Line03	Fine-Grained	65	30	524	396	128	35	3.66	3.66	35
12_70	Line12	Fine-Grained	70	35	476	590	-114	35	-3.26	3.26	35
29_65	Line29	Fine-Grained	65	30	334	390	-56	35	-1.6	1.6	35
29_60	Line29	Fine-Grained	60	25	390	438	-48	35	-1.37	1.37	35
29_85	Line29	Fine-Grained	85	50	338	350	-12	35	-0.34	0.34	35
29_50	Line29	Fine-Grained	50	15	350	354	-4	35	-0.11	0.11	35
29_75	Line29	Fine-Grained	75	40	390	388	2	35	0.06	0.06	35
29_55	Line29	Fine-Grained	55	20	364	352	12	35	0.34	0.34	35
29_45	Line29	Fine-Grained	45	10	334	310	24	35	0.69	0.69	35
29_70	Line29	Fine-Grained	70	35	450	330	120	35	3.43	3.43	35
03_92	Line03	Fine-Grained	92	55	532	356	176	37	4.76	4.76	35
03_55	Line03	Fine-Grained	55	15	356	532	-176	40	-4.4	4.4	40
03_85	Line03	Fine-Grained	85	45	544	444	100	40	2.5	2.5	40
03_70	Line03	Fine-Grained	70	30	582	396	186	40	4.65	4.65	40
12_75	Line12	Fine-Grained	75	35	482	590	-108	40	-2.7	2.7	40
12_60	Line12	Fine-Grained	60	20	484	438	46	40	1.15	1.15	40
29_65	Line29	Fine-Grained	65	25	334	438	-104	40	-2.6	2.6	40
29_85	Line29	Fine-Grained	85	45	338	334	4	40	0.1	0.1	40
29_55	Line29	Fine-Grained	55	15	364	354	10	40	0.25	0.25	40
29_60	Line29	Fine-Grained	60	20	390	352	38	40	0.95	0.95	40
29_50	Line29	Fine-Grained	50	10	350	310	40	40	1	1	40
29_70	Line29	Fine-Grained	70	30	450	390	60	40	1.5	1.5	40
29_75	Line29	Fine-Grained	75	35	390	330	60	40	1.5	1.5	40
30_85	Line30	Fine-Grained	85	45	150	174	-24	40	-0.6	0.6	40
03_60	Line03	Fine-Grained	60	15	454	532	-78	45	-1.73	1.73	45
03_90	Line03	Fine-Grained	90	45	482	444	38	45	0.84	0.84	45
03_75	Line03	Fine-Grained	75	30	530	396	134	45	2.98	2.98	45
29_85	Line29	Fine-Grained	85	40	338	388	-50	45	-1.11	1.11	45
29_65	Line29	Fine-Grained	65	20	334	352	-18	45	-0.4	0.4	45
29_75	Line29	Fine-Grained	75	30	390	390	0	45	0	0	45
29_70	Line29	Fine-Grained	70	25	450	438	12	45	0.27	0.27	45
29_60	Line29	Fine-Grained	60	15	390	354	36	45	0.8	0.8	45
29_55	Line29	Fine-Grained	55	10	364	310	54	45	1.2	1.2	45
30_85	Line30	Fine-Grained	85	40	150	188	-38	45	-0.84	0.84	45
03_92	Line03	Fine-Grained	92	45	532	444	88	47	1.87	1.87	45
30_92	Line30	Fine-Grained	92	45	160	174	-14	47	-0.3	0.3	45
03_65	Line03	Fine-Grained	65	15	524	532	-8	50	-0.16	0.16	50
03_80	Line03	Fine-Grained	80	30	434	396	38	50	0.76	0.76	50
12_85	Line12	Fine-Grained	85	35	218	590	-372	50	-7.44	7.44	50
12_70	Line12	Fine-Grained	70	20	476	438	38	50	0.76	0.76	50
12_60	Line12	Fine-Grained	60	10	484	372	112	50	2.24	2.24	50
29_75	Line29	Fine-Grained	75	25	390	438	-48	50	-0.96	0.96	50
29_65	Line29	Fine-Grained	65	15	334	354	-20	50	-0.4	0.4	50
29_85	Line29	Fine-Grained	85	35	338	330	8	50	0.16	0.16	50
29_60	Line29	Fine-Grained	60	10	390	310	80	50	1.6	1.6	50
29_70	Line29	Fine-Grained	70	20	450	352	98	50	1.96	1.96	50
30_92	Line30	Fine-Grained	92	40	160	188	-28	52	-0.54	0.54	50
12_89	Line12	Fine-Grained	89	35	248	590	-342	54	-6.33	6.33	55
03_70	Line03	Fine-Grained	70	15	582	532	50	55	0.91	0.91	55
03_85	Line03	Fine-Grained	85	30	544	396	148	55	2.69	2.69	55
12_75	Line12	Fine-Grained	75	20	482	438	44	55	0.8	0.8	55
29_85	Line29	Fine-Grained	85	30	338	390	-52	55	-0.95	0.95	55
29_65	Line29	Fine-Grained	65	10	334	310	24	55	0.44	0.44	55
29_75	Line29	Fine-Grained	75	20	390	352	38	55	0.69	0.69	55
29_70	Line29	Fine-Grained	70	15	450	354	96	55	1.75	1.75	55
12_91	Line12	Fine-Grained	91	35	328	590	-262	56	-4.68	4.68	55
03_75	Line03	Fine-Grained	75	15	530	532	-2	60	-0.03	0.03	60
03_90	Line03	Fine-Grained	90	30	482	396	86	60	1.43	1.43	60
12_70	Line12	Fine-Grained	70	10	476	372	104	60	1.73	1.73	60
29_85	Line29	Fine-Grained	85	25	338	438	-100	60	-1.67	1.67	60
29_75	Line29	Fine-Grained	75	15	390	354	36	60	0.6	0.6	60
29_70	Line29	Fine-Grained	70	10	450	310	140	60	2.33	2.33	60
03_92	Line03	Fine-Grained	92	30	532	396	136	62	2.19	2.19	60
03_80	Line03	Fine-Grained	80	15	434	532	-98	65	-1.51	1.51	65
12_85	Line12	Fine-Grained	85	20	218	438	-220	65	-3.38	3.38	65
12_75	Line12	Fine-Grained	75	10	482	372	110	65	1.69	1.69	65
29_85	Line29	Fine-Grained	85	20	338	352	-14	65	-0.22	0.22	65
29_75	Line29	Fine-Grained	75	10	390	310	80	65	1.23	1.23	65
12_89	Line12	Fine-Grained	89	20	248	438	-190	69	-2.75	2.75	70
03_85	Line03	Fine-Grained	85	15	544	532	12	70	0.17	0.17	70
29_85	Line29	Fine-Grained	85	15	338	354	-16	70	-0.23	0.23	70
12_91	Line12	Fine-Grained	91	20	328	438	-110	71	-1.55	1.55	70
03_90	Line03	Fine-Grained	90	15	482	532	-50	75	-0.67	0.67	75
12_85	Line12	Fine-Grained	85	10	218	372	-154	75	-2.05	2.05	75
29_85	Line29	Fine-Grained	85	10	338	310	28	75	0.37	0.37	75
03_92	Line03	Fine-Grained	92	15	532	532	0	77	0	0	75
12_89	Line12	Fine-Grained	89	10	248	372	-124	79	-1.57	1.57	80
12_91	Line12	Fine-Grained	91	10	328	372	-44	81	-0.54	0.54	80
14_80	Line14	Paired	80	5	484	380	104	75	1.39	1.39	75
04_84	Line04	Paired	84	5	366	938	-572	79	-7.24	7.24	80
16_84	Line16	Paired	84	5	476	540	-64	79	-0.81	0.81	80
26_85	Line26	Paired	85	5	268	606	-338	80	-4.23	4.23	80
08_86	Line08	Paired	86	5	496	540	-44	81	-0.54	0.54	80
24_86	Line24	Paired	86	5	322	508	-186	81	-2.3	2.3	80
09_88	Line09	Paired	88	5	302	482	-180	83	-2.17	2.17	85
01_89	Line01	Paired	89	5	286	444	-158	84	-1.88	1.88	85
15_89	Line15	Paired	89	5	420	762	-342	84	-4.07	4.07	85
11_90	Line11	Paired	90	5	262	476	-214	85	-2.52	2.52	85
17_90	Line17	Paired	90	5	486	372	114	85	1.34	1.34	85
10_91	Line10	Paired	91	5	560	564	-4	86	-0.05	0.05	85
18_91	Line18	Paired	91	5	350	390	-40	86	-0.47	0.47	85
27_91	Line27	Paired	91	5	306	462	-156	86	-1.81	1.81	85
31_91	Line31	Paired	91	5	280	408	-128	86	-1.49	1.49	85
22_92	Line22	Paired	92	5	220	542	-322	87	-3.7	3.7	85

## Sheet: Table S4
Table S4. Allele frequency of SNPs in the rDNA and Pokey elements of 91 samples from D. obtusa MA lines. The BioProject number for these samples is PRJNA1204324. Each sample is denoted by its line number and the generation at which it was sampled. tpase = Pokey transposase gene. tpend = Pokey 3′ end.
	Line01	Line01	Line02	Line03	Line03	Line03	Line03	Line03	Line03	Line03	Line03	Line03	Line03	Line03	Line03	Line04	Line04	Line05	Line06	Line08	Line08	Line09	Line09	Line10	Line10	Line11	Line11	Line12	Line12	Line12	Line12	Line12	Line12	Line12	Line12	Line12	Line13	Line14	Line14	Line15	Line15	Line16	Line16	Line17	Line17	Line18	Line18	Line19	Line20
SNP	01_05	01_89	02_05	03_15	03_30	03_45	03_55	03_60	03_65	03_70	03_75	03_80	03_85	03_90	03_92	04_05	04_84	05_05	06_84	08_05	08_86	09_05	09_88	10_05	10_91	11_05	11_90	12_10	12_20	12_35	12_60	12_70	12_75	12_85	12_89	12_91	13_88	14_05	14_80	15_05	15_89	16_05	16_84	17_05	17_90	18_05	18_91	19_86	20_89
18S_0847.1	1	1	1	1	1	1	1	1	1	1	1	1	1	1	1	1	1	1	1	1	1	1	0.771701	1	1	1	1	1	1	1	1	1	1	1	1	1	1	1	1	1	1	1	1	1	0.634356	1	1	1	0.815895
18S_0847.2	0	0	0	0	0	0	0	0	0	0	0	0	0	0	0	0	0	0	0	0	0	0	0.228299	0	0	0	0	0	0	0	0	0	0	0	0	0	0	0	0	0	0	0	0	0	0.365644	0	0	0	0.184105
18S_0861.1	0.418885	0.225221	0.43598	0.534243	0.64894	0.609572	0.511959	0.607481	0.504711	0.465163	0.587005	0.55166	0.362488	0.439459	0.433687	0.455614	0.584904	0.532682	0.577377	0.454863	0.397331	0.48488	0.399146	0.444324	0.79433	0.461125	0.53647	0.407983	0.559437	0.409283	0.349706	0.388236	0.372919	0.0798625	0.0771442	0.169009	0.645042	0.299969	0.605086	0.504416	0.759496	0.46713	0.464162	0.573219	0.647909	0.465382	0.33038	0.404851	0.710795
18S_0861.2	0.581115	0.774779	0.56402	0.465757	0.35106	0.390428	0.488041	0.392519	0.495289	0.534837	0.412995	0.44834	0.637512	0.560541	0.566313	0.544386	0.415096	0.467318	0.422623	0.545137	0.602669	0.51512	0.600854	0.555676	0.20567	0.538875	0.46353	0.592017	0.440563	0.590717	0.650294	0.611764	0.627081	0.920137	0.922856	0.830991	0.354035	0.700031	0.394577	0.495584	0.240504	0.53287	0.535838	0.426781	0.352091	0.534618	0.66962	0.595149	0.289205
18S_0861.3	0	0	0	0	0	0	0	0	0	0	0	0	0	0	0	0	0	0	0	0	0	0	0	0	0	0	0	0	0	0	0	0	0	0	0	0	0.000922367	0	0.000337122	0	0	0	0	0	0	0	0	0	0
18S_1658.1	0.388654	0.145822	0.411873	0.512662	0.640287	0.703901	0.739787	0.758782	0.67503	0.615674	0.724833	0.671096	0.578718	0.513299	0.502929	0.435193	0.679168	0.504366	0.524912	0.430905	0.546814	0.519282	0.137868	0.422234	0.608788	0.436043	0.523212	0.383415	0.528254	0.382573	0.305805	0.331991	0.327287	0.0506978	0.0466498	0.248607	0.54826	0.285671	0.630001	0.498975	0.563299	0.456319	0.519385	0.629653	0.248382	0.439766	0.45917	0.522197	0.51216
18S_1658.2	0.611346	0.854178	0.588127	0.487338	0.359713	0.296099	0.260213	0.240582	0.323768	0.384326	0.275167	0.328904	0.421282	0.486701	0.497071	0.564807	0.320832	0.495634	0.475088	0.569095	0.453186	0.480718	0.862132	0.577766	0.391212	0.563957	0.476788	0.616585	0.471746	0.617427	0.694195	0.668009	0.672713	0.948623	0.95335	0.751393	0.45174	0.714329	0.369999	0.501025	0.436701	0.543681	0.480615	0.370347	0.751618	0.560234	0.54083	0.477803	0.48784
18S_1658.3	0	0	0	0	0	0	0	0.00063674	0.0012015	0	0	0	0	0	0	0	0	0	0	0	0	0	0	0	0	0	0	0	0	0	0	0	0	0.000678989	0	0	0	0	0	0	0	0	0	0	0	0	0	0	0
18S_1685.1	0.588259	0.319541	0.625448	0.504682	0.39879	0.478601	0.570619	0.50621	0.439829	0.39813	0.398934	0.390658	0.461948	0.362574	0.347445	0.65424	0.550574	0.700333	0.769079	0.621849	0.377696	0.64308	0.470231	0.639661	0.446846	0.61438	0.576963	0.395774	0.530763	0.419203	0.519809	0.502384	0.507398	0.519933	0.5086	0.511676	0.671182	0.484924	0.673039	0.739555	0.351128	0.647571	0.575065	0.644343	0.543138	0.616478	0.381143	0.502285	0.517962
18S_1685.2	0.411741	0.680459	0.374552	0.495318	0.60121	0.521399	0.429381	0.49379	0.560171	0.60187	0.601066	0.609342	0.538052	0.637426	0.652555	0.34576	0.449426	0.299667	0.230921	0.378151	0.622304	0.35692	0.529769	0.360339	0.553154	0.38562	0.423037	0.604226	0.469237	0.580797	0.480191	0.497616	0.492602	0.480067	0.4914	0.488324	0.328818	0.515076	0.326961	0.260445	0.648872	0.352429	0.424935	0.355657	0.456862	0.383522	0.618857	0.497715	0.482038
28S_2005.1	1	1	1	1	1	0.135135	1	1	1	1	0.175439	0.0818182	0.18018	0.171429	1	1	1	1	1	1	1	1	1	1	0.15	1	0.278846	0.289017	0.22807	1	0.2	1	1	1	1	1	1	1	0.1	1	0	1	1	0.304762	1	1	1	1	1
28S_2005.2	0	0	0	0	0	0.864865	0	0	0	0	0.824561	0.918182	0.81982	0.828571	0	0	0	0	0	0	0	0	0	0	0.85	0	0.721154	0.710983	0.77193	0	0.8	0	0	0	0	0	0	0	0.9	0	1	0	0	0.695238	0	0	0	0	0
28S_2135.1	0.411294	0.619157	0.388889	0.35541	0.456683	0.491	0.557776	0.468244	0.548004	0.587686	0.478413	0.5266	0.681669	0.629926	0.648867	0.382558	0.457851	0.279073	0.295747	0.392857	0.594061	0.438095	0.420718	0.389908	0.240738	0.391969	0.467127	0.444287	0.350949	0.49736	0.267887	0.271914	0.268978	0.515657	0.51746	0.533158	0.220546	0.4983	0.310414	0.261308	0.339024	0.361217	0.530705	0.474025	0.652597	0.396194	0.649383	0.525059	0.198203
28S_2135.2	0.588706	0.380843	0.611111	0.64459	0.543317	0.509	0.442224	0.531756	0.451996	0.412314	0.521587	0.4734	0.318331	0.370074	0.351133	0.617442	0.542149	0.720927	0.704253	0.607143	0.405939	0.561905	0.579282	0.610092	0.759262	0.608031	0.532873	0.555713	0.649051	0.50264	0.732113	0.728086	0.731022	0.484343	0.48254	0.466842	0.779454	0.5017	0.689586	0.738692	0.660976	0.638783	0.469295	0.525975	0.347403	0.603806	0.350617	0.474941	0.801797
28S_2736.1	0.463369	0.463915	0.45232	0.525172	0.41805	0.39244	0.22	0.336224	0.287835	0.260721	0.390524	0.331727	0.143121	0.180026	0.159034	0.384861	0.470828	0.539351	0.51598	0.444964	0.456742	0.410355	0.727681	0.451485	0.464571	0.427202	0.0932164	0.581537	0.536114	0.522215	0.763868	0.759046	0.756496	0.555148	0.534835	0.508218	0.742621	0.544183	0.600303	0.481659	0.515677	0.483678	0.40683	0.281642	0.597635	0.450308	0.358868	0.345177	0.72481
28S_2736.2	0.536631	0.536085	0.54768	0.474828	0.58195	0.60756	0.779604	0.662661	0.712165	0.739279	0.609476	0.668273	0.856879	0.819974	0.840966	0.615139	0.528897	0.460649	0.48402	0.555036	0.543258	0.589645	0.272319	0.548515	0.535429	0.572798	0.906784	0.418463	0.463886	0.477785	0.236132	0.240954	0.243504	0.444852	0.465165	0.491782	0.257379	0.455817	0.399697	0.518341	0.484323	0.516322	0.59317	0.718358	0.402365	0.549207	0.641132	0.654823	0.27519
28S_2736.3	0	0	0	0	0	0	0.00039604	0.00111497	0	0	0	0	0	0	0	0	0.000274833	0	0	0	0	0	0	0	0	0	0	0	0	0	0	0	0	0	0	0	0	0	0	0	0	0	0	0	0	0.000485594	0	0	0
28S_2765.1	0.486775	0.478837	0.46043	0.544694	0.431312	0.404842	0.230255	0.333975	0.296974	0.277085	0.401049	0.341608	0.152612	0.191402	0.167213	0.407705	0.48595	0.556285	0.5366	0.465294	0.46885	0.420729	0.735589	0.466781	0.474205	0.436768	0.095339	0.595025	0.548252	0.539887	0.771161	0.764464	0.770703	0.564634	0.552035	0.526355	0.720283	0.559897	0.617291	0.494817	0.530729	0.493	0.424346	0.288758	0.606908	0.450555	0.360132	0.367273	0.723836
28S_2765.2	0.513225	0.521163	0.53957	0.455306	0.568688	0.595158	0.769745	0.666025	0.703026	0.722915	0.598951	0.658392	0.847388	0.808598	0.832787	0.592295	0.51405	0.443715	0.4634	0.534706	0.53115	0.579271	0.264411	0.533219	0.525795	0.563232	0.904661	0.404975	0.451748	0.460113	0.228839	0.235536	0.229297	0.435366	0.447965	0.473645	0.279717	0.440103	0.382709	0.505183	0.469271	0.507	0.575654	0.711242	0.393092	0.549445	0.639868	0.632727	0.276164
28S_2841.1	0.46029	0.443973	0.441503	0.510519	0.405925	0.370559	0.210463	0.31172	0.266812	0.247399	0.373272	0.305099	0.143445	0.168034	0.147809	0.385229	0.450103	0.533494	0.505881	0.437436	0.445821	0.39264	0.723017	0.436409	0.437208	0.416956	0.0787785	0.572311	0.508235	0.515612	0.751558	0.750188	0.743247	0.538613	0.518618	0.499859	0.720618	0.541383	0.6062	0.467732	0.51037	0.454196	0.392306	0.24816	0.589013	0.42554	0.334628	0.352575	0.726692
28S_2841.2	0.53971	0.556027	0.558497	0.489481	0.594075	0.629441	0.789537	0.68828	0.733188	0.752601	0.626728	0.694901	0.856555	0.831966	0.852191	0.614771	0.549897	0.466506	0.494119	0.562564	0.554179	0.60736	0.276983	0.563591	0.562792	0.583044	0.921222	0.427689	0.491765	0.484388	0.248442	0.249812	0.256753	0.461387	0.481382	0.500141	0.279382	0.458617	0.3938	0.532268	0.48963	0.545804	0.607694	0.75184	0.410987	0.57446	0.665372	0.647425	0.273308
28S_2841.3	0	0	0	0	0	0	0	0	0	0	0	0	0	0	0	0	0	0	0	0	0	0	0	0	0	0	0	0	0	0	0	0	0	0	0	0	0	0	0	0	0	0	0	0	0	0	0	0	0
28S_3455.1	1	1	1	1	1	1	1	1	1	1	1	1	1	1	1	1	1	1	1	1	1	1	0.838203	1	0.790362	1	1	1	1	1	1	1	1	1	1	1	1	1	0.843961	1	1	1	1	1	1	1	1	1	1
28S_3455.2	0	0	0	0	0	0	0	0	0	0	0	0	0	0	0	0	0	0	0	0	0	0	0.161797	0	0.209638	0	0	0	0	0	0	0	0	0	0	0	0	0	0.156039	0	0	0	0	0	0	0	0	0	0
28S_4338.1	0	0	0	0	0	0	0	0	0	0	0	0	0	0	0	0	0	0	0	0	0	0	0	0	0	0	0	0	0	0	0	0	0	0	0	0	0	0	0	0	0	0	0	0	0	0	0	0	0
28S_4338.2	1	1	1	1	1	1	1	1	1	1	1	1	1	1	1	1	1	1	1	1	1	1	1	1	1	1	1	1	1	1	1	1	1	1	1	1	1	1	1	1	1	1	1	1	1	1	1	1	1
IGS1_0270.1	0.676395	1	0.651492	0.668994	0.494721	0.555502	0.648745	0.650552	0.711838	0.741863	0.731345	0.714143	0.772574	0.725186	0.73835	0.620977	0.590449	0.579211	0.541992	0.637026	0.730701	0.633291	0.811736	0.65424	0.458457	0.622931	0.507775	0.75672	0.545647	0.731121	0.767365	0.719809	0.75678	1	1	1	0.559706	0.792569	0.652373	0.58565	0.473455	0.621438	0.738778	0.522704	0.496008	0.623902	0.709253	0.679698	0.593067
IGS1_0270.2	0.323605	0	0.348508	0.331006	0.505279	0.444498	0.351255	0.349448	0.288162	0.258137	0.268655	0.285857	0.227426	0.274814	0.26165	0.379023	0.409551	0.420789	0.458008	0.362974	0.269299	0.366709	0.188264	0.34576	0.541543	0.377069	0.492225	0.242929	0.454353	0.268879	0.232635	0.280191	0.24322	0	0	0	0.440294	0.207431	0.347627	0.41435	0.526545	0.378562	0.260833	0.477296	0.503992	0.376098	0.290747	0.320302	0.406933
IGS1_0270.3	0	0	0	0	0	0	0	0	0	0	0	0	0	0	0	0	0	0	0	0	0	0	0	0	0	0	0	0.000351053	0	0	0	0	0	0	0	0	0	0	0	0	0	0	0.000389206	0	0	0	0	0	0
IGS1_0282.1	0.763143	0.530101	0.779492	0.8	0.786097	0.83216	0.819718	1	0.741513	0.680623	0.786078	0.745486	0.671057	0.644446	0.629279	0.770675	1	1	1	0.779959	0.743435	0.814964	0.785572	0.776589	1	0.782494	0.606561	0.727397	0.823224	0.683593	0.79509	0.802993	0.792481	0.583926	0.571771	0.628072	1	0.721297	1	1	0.784285	0.821827	1	1	0.782295	0.791101	0.639702	0.725085	1
IGS1_0282.2	0.236857	0.469899	0.220508	0.2	0.213903	0.16784	0.180282	0	0.258487	0.319377	0.213922	0.254514	0.328943	0.355554	0.370721	0.229325	0	0	0	0.220041	0.256565	0.185036	0.214428	0.223411	0	0.217506	0.393439	0.272603	0.176776	0.316407	0.20491	0.197007	0.207519	0.416074	0.428229	0.371928	0	0.278703	0	0	0.215715	0.178173	0	0	0.217705	0.208899	0.360298	0.274915	0
IGS1_0282.3	0	0	0	0	0	0	0	0	0	0	0	0	0	0	0	0	0	0	0	0	0	0	0	0	0	0	0	0	0	0	0	0	0	0	0	0	0	0	0	0	0	0	0	0	0	0	0	0	0
IGS1_0438.1	0.786919	1	0.75873	0.78819	0.761118	0.788495	0.765097	0.754323	0.821159	0.841106	0.826903	0.8207	0.831079	0.798108	0.805939	0.730782	0.79462	0.720616	0.602766	0.76024	1	0.750187	1	0.749502	0.693547	0.727792	0.556855	1	0.775656	1	1	1	1	1	1	1	0.746537	1	0.812734	0.686028	0.725844	0.745045	0.823701	0.650716	0.593756	0.734033	1	0.823015	0.755599
IGS1_0438.2	0.213081	0	0.24127	0.21181	0.238882	0.211505	0.234903	0.245677	0.178841	0.158894	0.173097	0.1793	0.168921	0.201892	0.194061	0.269218	0.20538	0.279384	0.397234	0.23976	0	0.249813	0	0.250498	0.306453	0.272208	0.443145	0	0.224344	0	0	0	0	0	0	0	0.253463	0	0.187266	0.313972	0.274156	0.254955	0.176299	0.349284	0.406244	0.265967	0	0.176985	0.244401
IGS1_0438.3	0	0	0	0	0	0	0	0	0	0	0	0	0	0	0	0	0	0	0	0	0	0	0	0	0	0	0	0	0	0	0	0	0	0	0	0	0	0	0	0	0	0	0	0	0	0	0	0	0
IGS1_0441.1	0.776434	1	0.744472	0.779933	0.747237	0.776971	0.753711	0.744012	0.812698	0.825799	0.820149	0.812801	0.822316	0.789969	0.797923	0.711691	0.78793	0.701844	0.583091	0.746021	1	0.732912	1	0.734393	0.679152	0.713814	0.544711	1	0.76387	1	1	1	1	1	1	1	0.731375	1	0.802825	0.667661	0.711138	0.730273	0.820657	0.635589	0.576472	0.725409	1	0.813205	0.741909
IGS1_0441.2	0.223566	0	0.255528	0.219455	0.252763	0.223029	0.246289	0.255988	0.187302	0.174201	0.179851	0.187199	0.177684	0.210031	0.202077	0.288309	0.21207	0.298156	0.416909	0.253979	0	0.267088	0	0.265607	0.320848	0.286186	0.455289	0	0.23613	0	0	0	0	0	0	0	0.26764	0	0.196708	0.332339	0.288862	0.269727	0.178783	0.364411	0.423528	0.274591	0	0.186795	0.258091
IGS1_0441.3	0	0	0	0.000612432	0	0	0	0	0	0	0	0	0	0	0	0	0	0	0	0	0	0	0	0	0	0	0	0	0	0	0	0	0	0	0	0	0.000984575	0	0.000466449	0	0	0	0.000560448	0	0	0	0	0	0
IGS1_0476.1	0.798165	1	0.762956	0.797287	0.770782	0.800453	0.74025	0.731082	0.806265	0.812739	0.807933	0.804761	0.818582	0.784616	0.790353	0.706468	0.81732	0.723612	0.676751	0.767722	1	0.759141	1	0.760171	0.680465	0.732368	0.540328	1	0.787059	1	1	1	1	1	1	1	0.789217	1	0.813808	0.677337	0.768736	0.753145	1	0.665181	1	0.749657	1	0.831756	0.803351
IGS1_0476.2	0.201835	0	0.237044	0.202713	0.229218	0.199547	0.25975	0.268918	0.193735	0.187261	0.192067	0.195239	0.181418	0.215384	0.209647	0.293532	0.18268	0.276388	0.323249	0.232278	0	0.240859	0	0.239829	0.319535	0.267632	0.459672	0	0.212941	0	0	0	0	0	0	0	0.210783	0	0.186192	0.322663	0.231264	0.246855	0	0.334819	0	0.250343	0	0.168244	0.196649
IGS1_0477.1	1	1	1	1	1	0.826582	0.747707	0.820137	0.813139	0.830282	0.837654	1	0.773393	1	1	1	0.814495	1	1	1	0.793836	1	1	1	1	1	1	1	1	1	1	1	1	1	1	1	1	1	0.783592	1	1	1	0.74514	1	1	1	0.829709	0.848115	1
IGS1_0477.2	0	0	0	0	0	0.173418	0.252293	0.179863	0.186861	0.169718	0.162346	0	0.226607	0	0	0	0.185505	0	0	0	0.206164	0	0	0	0	0	0	0	0	0	0	0	0	0	0	0	0	0	0.216408	0	0	0	0.25486	0	0	0	0.170291	0.151885	0
IGS1_0498.1	1	1	1	1	1	1	1	1	1	1	1	1	1	1	1	1	1	1	1	1	1	1	1	1	1	1	1	1	1	1	1	1	1	1	1	1	1	1	1	1	1	1	1	1	1	1	1	1	1
IGS1_0498.2	0	0	0	0	0	0	0	0	0	0	0	0	0	0	0	0	0	0	0	0	0	0	0	0	0	0	0	0	0	0	0	0	0	0	0	0	0	0	0	0	0	0	0	0	0	0	0	0	0
IGS1_0499.1	1	1	1	1	1	1	0.816033	1	1	1	1	1	1	1	1	1	1	1	1	1	1	1	1	1	1	1	1	1	1	1	1	1	1	1	1	1	1	1	1	1	1	1	1	1	1	1	1	1	1
IGS1_0499.2	0	0	0	0	0	0	0.183967	0	0	0	0	0	0	0	0	0	0	0	0	0	0	0	0	0	0	0	0	0	0	0	0	0	0	0	0	0	0	0	0	0	0	0	0	0	0	0	0	0	0
IGS1_0530.1	1	1	1	1	0.856265	1	1	1	1	1	1	1	1	1	1	1	1	1	1	1	0.818242	1	1	1	1	1	1	1	0.857722	0.867913	0.832607	0.801028	0.829165	1	1	1	1	1	1	1	0.796264	1	1	1	1	1	0.81863	1	1
IGS1_0530.2	0	0	0	0	0.143735	0	0	0	0	0	0	0	0	0	0	0	0	0	0	0	0.181758	0	0	0	0	0	0	0	0.142278	0.132087	0.167393	0.198972	0.170835	0	0	0	0	0	0	0	0.203736	0	0	0	0	0	0.18137	0	0
IGS1_0556.1	0.544138	0.347023	0.534014	0.664326	0.70467	0.782604	0.741051	0.770003	0.674942	0.595621	0.728958	0.67355	0.588141	0.527372	0.509395	0.458399	0.839089	0.759498	1	0.560812	0.705444	0.674202	0.659824	0.536736	0.819716	0.546648	0.145226	0.597742	0.683485	0.562725	0.615863	0.633095	0.622167	0.211	0.192886	0.439833	1	0.563498	1	0.71705	0.698123	0.637243	0.783439	0.717739	0.720846	0.603371	0.585926	0.621171	1
IGS1_0556.2	0.455862	0.652977	0.465986	0.335674	0.29533	0.217396	0.258949	0.229997	0.325058	0.404379	0.271042	0.32645	0.411859	0.472628	0.490605	0.541601	0.160911	0.240502	0	0.439188	0.294556	0.325798	0.340176	0.463264	0.180284	0.453352	0.854774	0.402258	0.316515	0.437275	0.384137	0.366905	0.377833	0.789	0.807114	0.560167	0	0.436502	0	0.28295	0.301877	0.362757	0.216561	0.282261	0.279154	0.396629	0.414074	0.378829	0
IGS1_0654.1	1	1	1	0.830795	1	0.806758	0.845116	0.7613	0.804914	0.813479	0.719363	0.751561	1	0.797363	0.796727	1	0.855657	1	1	1	1	1	1	1	1	1	1	1	1	1	1	1	1	1	1	1	1	1	1	1	1	1	1	1	1	1	1	1	0.851962
IGS1_0654.2	0	0	0	0.169205	0	0.193242	0.154884	0.2387	0.195086	0.186521	0.280637	0.248439	0	0.202637	0.203273	0	0.144343	0	0	0	0	0	0	0	0	0	0	0	0	0	0	0	0	0	0	0	0	0	0	0	0	0	0	0	0	0	0	0	0.148038
IGS1_0677.1	1	0.808383	1	1	1	1	1	1	1	1	1	1	1	1	1	1	0.776398	1	1	1	1	1	0.737864	1	1	1	0.485149	1	1	1	1	1	1	1	1	1	1	1	1	1	1	1	0.761468	1	1	0.762376	1	1	1
IGS1_0677.2	0	0.191617	0	0	0	0	0	0	0	0	0	0	0	0	0	0	0.223602	0	0	0	0	0	0.262136	0	0	0	0.514851	0	0	0	0	0	0	0	0	0	0	0	0	0	0	0	0.238532	0	0	0.237624	0	0	0
IGS1_0679.1	0.58	0.417625	0.641667	0.558824	1	0.614035	0.557143	1	1	1	1	1	1	0.739645	1	1	0.530351	1	0.654412	0.5	1	1	0.45	0.592857	1	0.609524	0.510526	0.638158	0.667954	0.824121	0.744898	0.731884	0.707143	0.633663	0.585227	1	1	0.491803	0.619048	1	1	0.552846	0.536036	0.419643	1	0.480663	1	0.672414	0.62931
IGS1_0679.2	0.42	0.582375	0.358333	0.441176	0	0.385965	0.442857	0	0	0	0	0	0	0.260355	0	0	0.469649	0	0.345588	0.5	0	0	0.55	0.407143	0	0.390476	0.489474	0.361842	0.332046	0.175879	0.255102	0.268116	0.292857	0.366337	0.414773	0	0	0.508197	0.380952	0	0	0.447154	0.463964	0.580357	0	0.519337	0	0.327586	0.37069
IGS1_0708.1	0.738592	0.752953	0.738555	0.806762	1	1	1	1	1	1	1	1	1	1	1	0.744582	1	0.711783	0.79525	0.753195	1	0.834993	0.671647	0.732014	1	0.772745	1	0.77607	0.811356	0.794767	0.56592	0.593872	0.591549	0.550428	0.564652	0.65145	0.735461	0.718451	0.82869	0.70767	1	0.754612	1	1	1	0.761681	1	1	0.780336
IGS1_0708.2	0.261408	0.247047	0.261445	0.193238	0	0	0	0	0	0	0	0	0	0	0	0.255418	0	0.288217	0.20475	0.246805	0	0.165007	0.328353	0.267986	0	0.227255	0	0.22393	0.188644	0.205233	0.43408	0.406128	0.408451	0.449572	0.435348	0.34855	0.264539	0.281549	0.17131	0.29233	0	0.245388	0	0	0	0.238319	0	0	0.219664
IGS1_0774.1	0.744479	0.766955	0.753691	1	1	1	1	1	1	1	1	1	1	1	1	0.755502	1	0.713195	0.756369	0.758737	1	0.793286	0.684366	0.740403	1	0.771305	1	0.778692	0.815488	0.79612	0.587848	0.619164	0.617164	0.571665	0.585964	0.665439	0.764065	0.71169	0.844014	0.721861	1	0.752412	1	1	1	0.78188	1	1	1
IGS1_0774.2	0.255521	0.233045	0.246309	0	0	0	0	0	0	0	0	0	0	0	0	0.244498	0	0.286805	0.243631	0.241263	0	0.206714	0.315634	0.259597	0	0.228695	0	0.221308	0.184512	0.20388	0.412152	0.380836	0.382836	0.428335	0.414036	0.334561	0.235935	0.28831	0.155986	0.278139	0	0.247588	0	0	0	0.21812	0	0	0
IGS1_0774.3	0	0	0	0	0	0	0	0	0	0	0	0	0	0	0	0	0	0	0	0	0	0	0	0	0	0	0	0	0	0	0	0	0	0	0	0	0	0	0	0	0	0	0	0	0	0	0	0	0
IGS1_0785.1	0.705557	1	0.661658	0.558731	0.474559	0.506767	0.567671	0.471973	0.560014	0.5907	0.477968	0.515782	0.701061	0.645375	0.639896	0.654098	0.549069	0.603938	0.584803	0.672348	0.719903	0.648503	0.781707	0.677817	0.285975	0.65115	0.531348	0.704827	0.562921	0.721272	0.724761	0.695736	0.707199	1	1	1	0.497672	0.832293	0.482898	0.58089	0.358356	0.65185	0.746143	0.574757	0.7357	0.653791	0.782372	0.662197	0.433753
IGS1_0785.2	0.294443	0	0.338342	0.441269	0.525441	0.493233	0.432329	0.528027	0.439986	0.4093	0.522032	0.484218	0.298939	0.354625	0.360104	0.345902	0.450931	0.396062	0.414571	0.327652	0.280097	0.351497	0.218293	0.322183	0.714025	0.34885	0.468652	0.295173	0.437079	0.278728	0.275239	0.304264	0.292801	0	0	0	0.499387	0.167707	0.517102	0.41911	0.641644	0.34815	0.253857	0.425243	0.2643	0.346209	0.217628	0.337803	0.566247
IGS1_0785.3	0	0	0	0	0	0	0	0	0	0	0	0	0	0	0	0	0	0	0.000626239	0	0	0	0	0	0	0	0	0	0	0	0	0	0	0	0	0	0.00294046	0	0	0	0	0	0	0	0	0	0	0	0
IGS1_0804.1	1	0.5	1	1	1	1	0.563636	1	1	1	1	1	0.28	0.205405	0.245283	1	0.754011	1	1	1	1	1	0.671875	1	1	1	0.409326	0.593625	0.65812	1	0.63871	1	0.743421	0.351145	0.356643	1	1	0.628319	1	1	0.514286	1	0.644068	1	0.572816	0.649123	1	1	1
IGS1_0804.2	0	0.5	0	0	0	0	0.436364	0	0	0	0	0	0.72	0.794595	0.754717	0	0.245989	0	0	0	0	0	0.328125	0	0	0	0.590674	0.406375	0.34188	0	0.36129	0	0.256579	0.648855	0.643357	0	0	0.371681	0	0	0.485714	0	0.355932	0	0.427184	0.350877	0	0	0
IGS1_0806.1	0.58	0.459732	1	1	1	1	0.517241	1	1	1	1	0.304348	0.23913	0.19797	0.234783	1	0.715	1	1	1	1	1	0.656934	1	1	1	0.348018	0.557252	0.606557	1	0.529851	1	1	0.33557	0.358974	1	1	0.614035	1	1	0.485714	1	0.608333	1	0.564815	0.59322	1	1	1
IGS1_0806.2	0.42	0.540268	0	0	0	0	0.482759	0	0	0	0	0.695652	0.76087	0.80203	0.765217	0	0.285	0	0	0	0	0	0.343066	0	0	0	0.651982	0.442748	0.393443	0	0.470149	0	0	0.66443	0.641026	0	0	0.385965	0	0	0.514286	0	0.391667	0	0.435185	0.40678	0	0	0
IGS1_0862.1	0.692724	0.707229	0.704921	0.777848	1	1	1	1	1	1	1	1	1	1	1	0.731934	1	0.673456	0.658828	0.709928	1	0.758359	0.543559	0.689429	1	0.726672	1	0.733887	0.774824	0.75234	0.542712	0.566193	0.563002	0.539013	0.54474	0.640363	0.669872	0.650342	0.818807	0.678153	1	0.717907	0.780766	1	0.621696	0.717538	1	0.83952	0.718621
IGS1_0862.2	0.307276	0.292771	0.295079	0.222152	0	0	0	0	0	0	0	0	0	0	0	0.268066	0	0.326544	0.341172	0.290072	0	0.241641	0.456441	0.310571	0	0.273328	0	0.266113	0.225176	0.24766	0.457288	0.433807	0.436998	0.460987	0.45526	0.359637	0.325641	0.349658	0.181193	0.321847	0	0.282093	0.219234	0	0.378304	0.281239	0	0.16048	0.281379
IGS1_0862.3	0	0	0	0	0	0	0	0	0	0	0	0	0	0	0	0	0	0	0	0	0	0	0	0	0	0	0	0	0	0	0	0	0	0	0	0	0.00448718	0	0	0	0	0	0	0	0	0.00122384	0	0	0
IGS1_0866.1	1	1	1	1	1	0.768105	0.673917	0.776006	0.758233	0.777778	0.78634	0.808179	0.725248	1	0.859551	1	0.758021	1	1	1	0.731985	1	1	1	1	1	1	1	1	1	1	1	1	1	1	1	1	1	0.750166	1	1	1	0.694249	0.809206	1	1	0.779535	0.824207	1
IGS1_0866.2	0	0	0	0	0	0.231895	0.326083	0.223994	0.241767	0.222222	0.21366	0.191821	0.274752	0	0.140449	0	0.241591	0	0	0	0.268015	0	0	0	0	0	0	0	0	0	0	0	0	0	0	0	0	0	0.249834	0	0	0	0.305751	0.190794	0	0	0.220465	0.175793	0
IGS1_0866.3	0	0	0	0	0	0	0	0	0	0	0	0	0	0	0	0	0.000388098	0	0	0	0	0	0	0	0	0	0	0	0	0	0	0	0	0	0	0	0	0	0	0	0	0	0	0	0	0	0	0	0
IGS1_0943.1	0.381412	0.148155	0.411774	0.358379	0.455207	0.55837	0.66247	0.595992	0.517652	0.476164	0.477296	0.458281	0.523354	0.424919	0.412024	0.425498	0.529589	0.447053	0.564401	0.420683	0.380608	0.511519	0.210849	0.417881	0.542259	0.440958	0.559474	0.21369	0.363308	0.188104	0.0773086	0.0938961	0.0953453	0.0672459	0.063259	0.169508	0.483442	0.263567	0.520492	0.48507	0.380255	0.459766	0.578707	0.675248	0.569688	0.466291	0.352306	0.416755	0.412364
IGS1_0943.2	0.618588	0.851845	0.588226	0.641621	0.544793	0.44163	0.33753	0.404008	0.482348	0.523836	0.522704	0.541719	0.476646	0.575081	0.587976	0.574502	0.470411	0.552947	0.435599	0.579317	0.619392	0.488481	0.789151	0.582119	0.457741	0.559042	0.440526	0.78631	0.636692	0.811896	0.922691	0.906104	0.904655	0.932754	0.936741	0.830492	0.516558	0.736433	0.479508	0.51493	0.619745	0.540234	0.421293	0.324752	0.430312	0.533709	0.647694	0.583245	0.587636
IGS2_0109.1	0.775162	1	0.738919	0.782044	0.742539	0.768486	0.711859	0.721913	0.773081	0.803637	0.797305	0.790105	0.799529	0.763582	0.782828	0.692269	0.79053	0.686538	0.71958	0.737204	1	0.724018	1	0.744468	0.659244	0.721936	0.507475	1	0.759863	1	1	1	1	1	1	1	0.774052	1	0.811549	0.671888	0.748983	0.736355	1	0.642371	1	0.733301	1	0.817422	0.811119
IGS2_0109.2	0.224838	0	0.261081	0.217956	0.257461	0.231514	0.288141	0.278087	0.226919	0.196363	0.202695	0.209895	0.200471	0.236418	0.217172	0.307731	0.20947	0.313462	0.28042	0.262796	0	0.275982	0	0.255532	0.340756	0.278064	0.492525	0	0.240137	0	0	0	0	0	0	0	0.225948	0	0.188451	0.328112	0.251017	0.263645	0	0.357629	0	0.266699	0	0.182578	0.188881
IGS2_0190.1	1	1	1	1	1	0.831596	0.752453	0.817186	0.806701	0.830861	0.835967	1	0.782632	1	1	1	0.821469	1	1	1	0.817961	1	1	1	1	1	1	1	1	1	1	1	1	1	1	1	1	1	0.795421	1	1	1	0.739438	1	1	1	1	1	1
IGS2_0190.2	0	0	0	0	0	0.168404	0.247547	0.182814	0.193299	0.169139	0.164033	0	0.217368	0	0	0	0.178531	0	0	0	0.182039	0	0	0	0	0	0	0	0	0	0	0	0	0	0	0	0	0	0.204579	0	0	0	0.260562	0	0	0	0	0	0
IGS2_0214.1	0.642943	0.431631	0.654656	0.691307	0.618366	0.55406	0.499707	0.599734	0.486788	0.444102	0.572431	0.531525	0.347208	0.426344	0.419514	0.654497	0.592133	0.780642	0.732094	0.672537	0.430506	0.62088	0.625165	0.662192	0.701237	0.655607	0.581637	0.605055	0.709842	0.546397	0.748296	0.752013	0.750904	0.49496	0.487873	0.485248	1	0.5613	0.599849	0.769751	0.604481	0.684193	0.390892	0.602062	0.495028	0.664937	0.365575	0.501333	0.697182
IGS2_0214.2	0.357057	0.568369	0.345344	0.308693	0.381634	0.44594	0.500293	0.400266	0.513212	0.555898	0.427569	0.468475	0.652792	0.573656	0.580486	0.345503	0.407867	0.219358	0.267906	0.327463	0.569494	0.37912	0.374835	0.337808	0.298763	0.344393	0.418363	0.394945	0.290158	0.453603	0.251704	0.247987	0.249096	0.50504	0.512127	0.514752	0	0.4387	0.400151	0.230249	0.395519	0.315807	0.609108	0.397938	0.504972	0.335063	0.634425	0.498667	0.302818
IGS2_0411.1	0.753316	0.728091	0.777533	1	1	1	1	1	1	1	1	1	1	1	1	0.713615	1	1	0.781818	1	1	0.818548	0.756481	0.830508	1	0.761574	0	1	1	1	1	1	1	0	0	0.798408	1	0.824	1	1	1	1	0.729095	0.77957	0.749406	1	1	1	1
IGS2_0411.2	0.246684	0.271909	0.222467	0	0	0	0	0	0	0	0	0	0	0	0	0.286385	0	0	0.218182	0	0	0.181452	0.243519	0.169492	0	0.238426	1	0	0	0	0	0	0	1	1	0.201592	0	0.176	0	0	0	0	0.270905	0.22043	0.250594	0	0	0	0
IGS2_0532.1	0.768801	0.768077	0.75015	0.830484	1	1	1	1	1	1	1	1	1	1	1	0.769767	1	0.740529	0.77018	0.773976	1	0.822881	0.685528	0.749068	1	0.779642	1	0.788343	0.830617	0.8038	0.590495	0.623164	0.623887	0.576421	0.579701	0.663754	0.752509	0.741032	0.847658	0.736631	1	0.760186	1	1	1	0.781984	1	1	0.802223
IGS2_0532.2	0.231199	0.231923	0.24985	0.169516	0	0	0	0	0	0	0	0	0	0	0	0.230233	0	0.259471	0.22982	0.226024	0	0.177119	0.314472	0.250932	0	0.220358	0	0.211657	0.169383	0.1962	0.409505	0.376836	0.376113	0.423579	0.420299	0.336246	0.247491	0.258968	0.152342	0.263369	0	0.239814	0	0	0	0.218016	0	0	0.197777
IGS2_0711.1	0.603883	0.408916	0.643891	0.664761	0.596841	0.536597	0.482257	0.591677	0.47898	0.437094	0.559274	0.532179	0.340497	0.413967	0.407644	0.654329	0.584601	0.75355	0.725	0.643128	0.421422	0.604863	0.504003	0.651478	0.733959	0.635198	0.55421	0.590068	0.703019	0.557102	0.745855	0.748432	0.74255	0.491801	0.487452	0.481794	0.823787	0.537114	0.596121	0.744916	0.579222	0.669286	0.383966	0.567054	0.469585	0.641727	0.369922	0.502355	0.687207
IGS2_0711.2	0.396117	0.591084	0.356109	0.335239	0.403159	0.463403	0.517743	0.408323	0.52102	0.562906	0.440726	0.467821	0.659503	0.586033	0.592356	0.345671	0.415399	0.24645	0.275	0.356872	0.578578	0.395137	0.495997	0.348522	0.266041	0.364802	0.44579	0.409932	0.296981	0.442898	0.254145	0.251568	0.25745	0.508199	0.512548	0.518206	0.176213	0.462886	0.403879	0.255084	0.420778	0.330714	0.616034	0.432946	0.530415	0.358273	0.630078	0.497645	0.312793
IGS2_0762.1	0.768602	1	0.751993	0.796721	0.759366	0.772615	0.732952	0.742195	0.80204	0.812268	0.802519	0.798572	0.808536	0.778052	0.792492	0.700153	0.782798	0.700609	0.637993	0.734923	1	0.738408	1	0.751239	0.509611	0.722131	0.530599	1	0.764409	1	1	1	1	1	1	1	0.76268	1	0.797213	0.667919	0.727976	0.733618	0.847435	0.650567	0.69285	0.730115	1	0.823108	0.788091
IGS2_0762.2	0.231398	0	0.248007	0.203279	0.240634	0.227385	0.267048	0.257805	0.19796	0.187732	0.197481	0.201428	0.191464	0.221948	0.207508	0.299847	0.217202	0.299391	0.362007	0.265077	0	0.261592	0	0.248761	0.490389	0.277869	0.469401	0	0.235591	0	0	0	0	0	0	0	0.23732	0	0.202787	0.332081	0.272024	0.266382	0.152565	0.349433	0.30715	0.269885	0	0.176892	0.211909
IGS2_0762.3	0	0	0	0	0	0	0	0	0	0	0	0	0	0	0	0	0	0	0	0	0	0	0	0	0	0	0	0	0	0	0	0	0	0	0	0	0	0	0	0	0	0	0	0	0	0	0	0	0
IGS2_0818.1	1	1	1	0.745581	0.671166	0.710326	0.812962	0.699005	0.746549	0.768839	0.66461	0.690108	0.861897	0.831508	0.817649	1	0.715341	0.832682	0.821157	1	0.696987	1	1	1	0.587913	1	1	0.730551	0.749819	0.744416	0.73794	0.706877	0.70527	1	1	1	0.689977	0.842822	0.770829	1	0.682124	1	1	1	0.702837	1	0.799222	0.822237	0.762366
IGS2_0818.2	0	0	0	0.254419	0.328834	0.289674	0.187038	0.300995	0.253451	0.231161	0.33539	0.309892	0.138103	0.168492	0.182351	0	0.284659	0.167318	0.178843	0	0.303013	0	0	0	0.412087	0	0	0.269449	0.250181	0.255584	0.26206	0.293123	0.29473	0	0	0	0.310023	0.157178	0.229171	0	0.317876	0	0	0	0.297163	0	0.200778	0.177763	0.237634
IGS2_0827.1	0.451852	0.405694	0.426471	1	0.320388	0.358779	0.192857	1	0.129771	0.0983607	1	0.162791	1	0.177966	0.192982	1	0.467354	1	1	0.411215	1	0.34188	0.522727	0.37	1	0.410714	0.375691	0.332447	0.261017	0.265487	0.296053	0.314286	0.322034	0.415584	0.32	1	1	0.485714	0.51049	1	1	0.401639	0.411111	0.483051	1	0.382857	1	0.33	1
IGS2_0827.2	0.548148	0.594306	0.573529	0	0.679612	0.641221	0.807143	0	0.870229	0.901639	0	0.837209	0	0.822034	0.807018	0	0.532646	0	0	0.588785	0	0.65812	0.477273	0.63	0	0.589286	0.624309	0.667553	0.738983	0.734513	0.703947	0.685714	0.677966	0.584416	0.68	0	0	0.514286	0.48951	0	0	0.598361	0.588889	0.516949	0	0.617143	0	0.67	0
IGS2_0967.1	0.634766	0.422756	0.645231	0.692401	0.601113	0.567417	0.50006	0.619086	0.499721	0.4585	0.568641	0.553233	0.368875	0.431705	0.434752	0.68396	0.607567	0.770814	0.724089	0.657655	0.444367	0.607907	0.520551	0.662849	0.768389	0.659062	0.579904	0.60213	0.705383	0.570745	0.759622	0.76441	0.764916	0.520364	0.519258	0.516032	1	0.556203	0.617023	0.759405	0.607517	0.682327	0.397158	0.593776	0.494044	0.668365	0.393621	0.511384	0.695005
IGS2_0967.2	0.365234	0.577244	0.354769	0.307599	0.398887	0.432583	0.49994	0.380914	0.500279	0.5415	0.431359	0.446767	0.631125	0.568295	0.565248	0.31604	0.392433	0.229186	0.275911	0.342345	0.555633	0.392093	0.479449	0.337151	0.231611	0.340938	0.420096	0.39787	0.294617	0.429255	0.240378	0.23559	0.235084	0.479636	0.480742	0.483968	0	0.443797	0.382977	0.240595	0.392483	0.317673	0.602842	0.406224	0.505956	0.331635	0.606379	0.488616	0.304995
IGS2_1199.1	0.583125	0.371073	0.615414	0.646461	0.548644	0.510909	0.463746	0.551919	0.452079	0.419027	0.530105	0.520967	0.330054	0.400328	0.392794	0.641304	0.554621	0.733926	0.685292	0.61464	0.382169	0.561806	0.477671	0.641501	0.731358	0.606124	0.543137	0.568428	0.674862	0.553443	0.727002	0.715561	0.722003	0.48625	0.465113	0.462382	1	0.515092	0.565563	0.72882	0.559763	0.64717	0.353934	0.528508	0.437427	0.608204	0.351416	0.483576	0.659805
IGS2_1199.2	0.416875	0.628927	0.384586	0.353539	0.451356	0.489091	0.536254	0.446668	0.547921	0.580973	0.469895	0.479033	0.669946	0.599672	0.607206	0.358696	0.445379	0.266074	0.314708	0.38536	0.617831	0.438194	0.522329	0.358499	0.268642	0.393876	0.456863	0.431572	0.325138	0.446557	0.272998	0.284439	0.277997	0.51375	0.534887	0.537618	0	0.484908	0.433808	0.27118	0.440237	0.35283	0.646066	0.471492	0.562573	0.390491	0.648584	0.516424	0.340195
IGS2_1199.3	0	0	0	0	0	0	0	0.00141276	0	0	0	0	0	0	0	0	0	0	0	0	0	0	0	0	0	0	0	0	0	0	0	0	0	0	0	0	0	0	0.000628404	0	0	0	0	0	0	0.00130454	0	0	0
IGS3_0015.1	1	1	1	1	1	0.822951	0.793684	1	1	1	1	1	0.837209	1	1	1	0.843478	1	1	1	0.830935	1	1	1	1	1	1	1	1	1	1	1	1	1	1	1	1	1	1	1	1	1	0.793587	1	1	1	1	1	1
IGS3_0015.2	0	0	0	0	0	0.177049	0.206316	0	0	0	0	0	0.162791	0	0	0	0.156522	0	0	0	0.169065	0	0	0	0	0	0	0	0	0	0	0	0	0	0	0	0	0	0	0	0	0	0.206413	0	0	0	0	0	0
IGS3_0057.1	0.749877	0.540849	0.77108	1	0.770091	1	0.801815	1	0.748828	0.668845	0.776398	0.727073	0.616899	0.578095	0.577049	0.759536	1	1	1	0.774489	0.728265	0.809942	0.788524	0.783333	1	0.774957	0.610049	0.721242	0.809327	0.649898	0.785318	0.800076	0.790866	0.579334	0.582071	0.642857	1	0.724643	1	1	0.764114	1	1	1	0.774947	0.793893	0.640154	0.704307	1
IGS3_0057.2	0.250123	0.459151	0.22892	0	0.229909	0	0.198185	0	0.251172	0.331155	0.223602	0.272927	0.383101	0.421905	0.422951	0.240464	0	0	0	0.225511	0.271735	0.190058	0.211476	0.216667	0	0.225043	0.389951	0.278758	0.190673	0.350102	0.214682	0.199924	0.209134	0.420666	0.417929	0.357143	0	0.275357	0	0	0.235886	0	0	0	0.225053	0.206107	0.359846	0.295693	0
IGS3_0150.1	0	0	0	0	0	0	0	0	0	0	0	0	0	0	0	0	0	0	0	0	0	0	0	0	0	0	0	0	0	0	0	0	0	0	0	0	0	0	0	0	0	0	0	0	0	0	0	0	0
IGS3_0150.2	1	1	1	1	1	1	1	1	1	1	1	1	1	1	1	1	1	1	1	1	1	1	1	1	1	1	1	1	1	1	1	1	1	1	1	1	1	1	1	1	1	1	1	1	1	1	1	1	1
IGS3_0188.1	0	0	0	0	0	0	0	0	0	0	0	0	0	0	0	0	0	0	0	0	0	0	0	0	0	0	0	0	0	0	0	0	0	0	0	0	0	0	0	0	0	0	0	0	0	0	0	0	0
IGS3_0188.2	1	1	1	1	1	1	1	1	1	1	1	1	1	1	1	1	1	1	1	1	1	1	1	1	1	1	1	1	1	1	1	1	1	1	1	1	1	1	1	1	1	1	1	1	1	1	1	1	1
IGS3_0264.1	0.825075	1	0.79027	0.815951	0.795455	0.81514	0.763915	0.769231	1	0.839412	0.826055	0.81905	1	0.813426	0.822211	0.745191	0.835016	0.750408	0.774982	0.777253	1	0.767742	1	0.773921	0.711345	0.765606	0.583571	1	0.807438	1	1	1	1	1	1	1	1	1	0.843678	0.725904	0.797673	0.782122	1	0.709087	1	0.778811	1	0.8554	0.832011
IGS3_0264.2	0.174925	0	0.20973	0.184049	0.204545	0.184232	0.235757	0.230009	0	0.160588	0.173945	0.180301	0	0.186574	0.177789	0.254809	0.164984	0.249592	0.225018	0.222747	0	0.232258	0	0.226079	0.288026	0.234394	0.416429	0	0.192562	0	0	0	0	0	0	0	0	0	0.156322	0.274096	0.202327	0.217878	0	0.290913	0	0.221189	0	0.1446	0.167989
IGS3_0264.3	0	0	0	0	0	0.000627859	0.000327961	0.000760539	0	0	0	0.00064923	0	0	0	0	0	0	0	0	0	0	0	0	0.00062927	0	0	0	0	0	0	0	0	0	0	0	0	0	0	0	0	0	0	0	0	0	0	0	0
IGS3_0265.1	0.82207	1	0.793564	0.827626	0.798572	0.818354	0.769014	0.769963	0.831533	1	0.825785	0.821127	0.842388	0.811818	0.825355	0.748324	0.830034	0.752832	0.779955	0.779535	1	0.770215	1	0.776723	0.71629	0.767925	0.588965	1	0.809779	1	1	1	1	1	1	1	0.816751	1	1	0.727864	0.800349	0.783982	1	0.713419	1	0.78407	1	0.850378	0.844473
IGS3_0265.2	0.17793	0	0.206436	0.172374	0.201428	0.181646	0.230986	0.230037	0.168467	0	0.174215	0.178873	0.157612	0.188182	0.174645	0.251676	0.169966	0.247168	0.220045	0.220465	0	0.229785	0	0.223277	0.28371	0.232075	0.411035	0	0.190221	0	0	0	0	0	0	0	0.180827	0	0	0.272136	0.199651	0.216018	0	0.286581	0	0.21593	0	0.149622	0.155527
IGS3_0265.3	0	0	0	0	0	0	0	0	0	0	0	0	0	0	0	0	0	0	0	0	0	0	0	0	0	0	0	0	0	0	0	0	0	0	0	0	0.0024218	0	0	0	0	0	0	0	0	0	0	0	0
IGS3_0311.1	0.0838716	0.053781	0.0704995	0.0746392	0.112041	0.222523	0.307026	0.242677	0.243179	0.209721	0.213886	0.185738	0.268819	0.136317	0.127413	0.0548223	0.234369	0.0836175	0.160718	0.0787618	0.253171	0.146513	0.0578003	0.0777993	0.0659903	0.0766933	0.00254291	0.0776973	0.0633172	0.0779146	0.0030553	0.00299378	0.00321285	0.00416089	0.00270437	0.105721	0.0651495	0.112337	0.252085	0.0783895	0.00219014	0.089885	0.304955	0.192184	0.0655015	0.0860807	0.215466	0.185597	0.0915723
IGS3_0311.2	0.916128	0.946219	0.929501	0.925361	0.887959	0.777477	0.692974	0.757323	0.756821	0.790279	0.786114	0.814262	0.731181	0.863683	0.872587	0.945178	0.765631	0.916382	0.839282	0.921238	0.746829	0.853487	0.9422	0.922201	0.93401	0.923307	0.997457	0.922303	0.936683	0.922085	0.996945	0.997006	0.996787	0.995839	0.997296	0.894279	0.934851	0.887663	0.747915	0.921611	0.99781	0.910115	0.695045	0.807816	0.934498	0.913919	0.784534	0.814403	0.908428
IGS3_0323.1	0.0109392	0.0406389	0.00917333	0.0078125	0.0132895	0.0128662	0.00871589	0.00870942	0.00572975	0.00499766	0.00754498	0.00570082	0.00560132	0.0052564	0.00413747	0.011036	0.0196063	0.0107589	0.0090539	0.0087822	0.0120272	0.0137345	0.0525827	0.00967492	0.206981	0.0109012	0.012372	0.00922732	0.0111914	0.00877193	0.00883192	0.0105246	0.00925926	0.0189535	0.0171447	0.0152009	0.0143248	0.0149609	0.0922464	0.00858943	0.0300492	0.0124517	0.0141522	0.0136756	0.209399	0.013635	0.00846453	0.00584985	0.00793929
IGS3_0323.2	0.989061	0.959361	0.990827	0.992188	0.986711	0.987134	0.991284	0.991291	0.99427	0.995002	0.992455	0.994299	0.994399	0.994744	0.995863	0.988964	0.980394	0.989241	0.990946	0.991218	0.987973	0.986266	0.947417	0.990325	0.793019	0.989099	0.987628	0.990773	0.988809	0.991228	0.991168	0.989475	0.990741	0.981046	0.982855	0.984799	0.985675	0.985039	0.907754	0.991411	0.969951	0.987548	0.985848	0.986324	0.790601	0.986365	0.991535	0.99415	0.992061
IGS3_0323.3	0	0	0	0	0	0	0	0	0	0	0	0	0	0	0	0	0	0	0	0	0	0	0	0	0	0	0	0	0	0	0	0	0	0	0	0	0	0	0	0	0	0	0	0	0	0	0	0	0
IGS3_0441.1	0.747584	0.770957	0.737479	0.802702	1	1	1	1	1	1	1	1	1	1	1	0.764455	1	0.714407	0.754816	0.761855	1	0.827744	0.680791	0.740916	1	0.779002	1	0.770937	0.814911	0.786584	0.568148	0.601383	0.605166	0.559633	0.563882	0.651338	0.710417	0.716813	0.838484	0.710747	1	0.746278	1	1	1	0.76439	1	1	0.798119
IGS3_0441.2	0.252416	0.229043	0.262521	0.197298	0	0	0	0	0	0	0	0	0	0	0	0.235545	0	0.285593	0.245184	0.238145	0	0.172256	0.319209	0.259084	0	0.220998	0	0.229063	0.185089	0.213416	0.431852	0.398617	0.394834	0.440367	0.436118	0.348662	0.289583	0.283187	0.161516	0.289253	0	0.253722	0	0	0	0.23561	0	0	0.201881
IGS3_0455.1	0.707567	0.448893	0.731481	0.762832	0.713366	0.76526	0.801724	0.816866	0.729486	0.661632	0.771657	0.720149	0.619125	0.566254	0.56207	0.72377	0.806774	1	0.803426	0.729214	0.674677	0.748516	0.524103	0.741293	0.66088	0.728631	0.595454	0.676495	0.768455	0.646513	0.760897	0.763024	0.766082	0.539684	0.526827	0.616901	1	0.661334	0.826067	0.831439	0.590696	0.771408	0.677531	0.770829	0.376676	0.744051	0.602185	0.682271	0.780687
IGS3_0455.2	0.292433	0.551107	0.268519	0.237168	0.286634	0.23474	0.198276	0.183134	0.270514	0.338368	0.228343	0.279851	0.380875	0.433746	0.43793	0.27623	0.193226	0	0.196574	0.270786	0.325323	0.251484	0.475897	0.258707	0.33912	0.271369	0.404546	0.323505	0.231545	0.353487	0.239103	0.236976	0.233918	0.460316	0.473173	0.383099	0	0.338666	0.173933	0.168561	0.409304	0.228592	0.322469	0.229171	0.623324	0.255949	0.397815	0.317729	0.219313
IGS3_0455.3	0	0	0	0	0	0	0	0	0	0	0	0	0	0	0	0	0	0	0	0	0	0	0	0	0	0	0	0	0	0	0	0	0	0	0	0	0	0	0	0	0	0	0	0	0	0	0	0	0
IGS3_0508.1	0	0	0	0	0	0	0	0	0	0	0	0	0	0	0	0	0	0	0	0	0	0	0	0	0	0	0	0	0	0	0	0	0	0	0	0	0	0	0	0	0	0	0	0	0	0	0	0	0
IGS3_0508.2	1	1	1	1	1	1	1	1	1	1	1	1	1	1	1	1	1	1	1	1	1	1	1	1	1	1	1	1	1	1	1	1	1	1	1	1	1	1	1	1	1	1	1	1	1	1	1	1	1
IGS3_0623.1	0	0	0	0	0	0	0	0	0	0	0	0	0	0	0	0	0	0	0	0	0	0	0	0	0	0	0	0	0	0	0	0	0	0	0	0	0	0	0	0	0	0	0	0	0	0	0	0	0
IGS3_0623.2	1	1	1	1	1	1	1	1	1	1	1	1	1	1	1	1	1	1	1	1	1	1	1	1	1	1	1	1	1	1	1	1	1	1	1	1	1	1	1	1	1	1	1	1	1	1	1	1	1
IGS3_0652.1	0	0	0	0	0	0	0	0	0	0	0	0	0	0	0	0	0	0	0	0	0	0	0	0	0	0	0	0	0	0	0	0	0	0	0	0	0	0	0	0	0	0	0	0	0	0	0	0	0
IGS3_0652.2	1	1	1	1	1	1	1	1	1	1	1	1	1	1	1	1	1	1	1	1	1	1	1	1	1	1	1	1	1	1	1	1	1	1	1	1	1	1	1	1	1	1	1	1	1	1	1	1	1
IGS3_0748.1	0	0	0	0	0	0	0	0	0	0	0	0	0	0	0	0	0	0	0	0	0	0	0	0	0	0	0	0	0	0	0	0	0	0	0	0	0	0	0	0	0	0	0	0	0	0	0	0	0
IGS3_0748.2	1	1	1	1	1	1	1	1	1	1	1	1	1	1	1	1	1	1	1	1	1	1	1	1	1	1	1	1	1	1	1	1	1	1	1	1	1	1	1	1	1	1	1	1	1	1	1	1	1
IGS3_0941.1	1	1	1	1	1	1	1	1	1	1	1	1	1	1	1	1	1	1	1	1	1	1	0.774101	1	0.793805	1	1	1	1	1	1	1	1	1	1	1	1	1	1	1	0.840368	1	1	1	0.639345	1	1	1	0.813628
IGS3_0941.2	0	0	0	0	0	0	0	0	0	0	0	0	0	0	0	0	0	0	0	0	0	0	0.225899	0	0.206195	0	0	0	0	0	0	0	0	0	0	0	0	0	0	0	0.159632	0	0	0	0.360655	0	0	0	0.186372
IGS3_1140.1	0.810258	1	0.766114	0.805061	0.775916	0.784371	0.732249	0.747107	0.804778	0.820718	0.808604	0.802522	0.816593	0.787564	0.795509	0.716105	0.804122	0.724918	0.724831	0.758968	1	0.751394	1	0.756904	0.67809	0.740448	0.518553	1	0.777327	1	1	1	1	1	1	1	0.792244	1	0.822526	0.684038	0.762518	0.751275	0.871748	0.664511	1	0.74691	1	0.838486	0.808616
IGS3_1140.2	0.189742	0	0.233886	0.194939	0.224084	0.215629	0.267751	0.252893	0.195222	0.179282	0.191396	0.197478	0.183407	0.212436	0.204491	0.283895	0.195878	0.275082	0.275169	0.241032	0	0.248606	0	0.243096	0.32191	0.259552	0.481447	0	0.222673	0	0	0	0	0	0	0	0.207756	0	0.177474	0.315962	0.237482	0.248725	0.128252	0.335489	0	0.25309	0	0.161514	0.191384
IGS3_1145.1	0.753929	0.771309	0.745463	0.821871	1	1	1	1	1	1	1	1	1	1	1	0.761496	1	0.726034	0.76785	0.760756	1	0.838022	0.688061	0.746286	1	0.776972	1	0.78277	0.819543	0.812793	0.577903	0.619382	0.616072	0.563678	0.575173	0.670319	0.725801	0.731752	1	0.723608	1	0.757847	1	1	1	0.779322	1	1	0.801652
IGS3_1145.2	0.246071	0.228691	0.254537	0.178129	0	0	0	0	0	0	0	0	0	0	0	0.238504	0	0.273966	0.23215	0.239244	0	0.161978	0.311939	0.253714	0	0.223028	0	0.21723	0.180457	0.187207	0.422097	0.380618	0.383928	0.436322	0.424827	0.329681	0.274199	0.268248	0	0.276392	0	0.242153	0	0	0	0.220678	0	0	0.198348
IGS3_1145.3	0	0	0	0	0	0	0	0	0	0	0	0	0	0	0	0	0	0	0	0	0	0	0	0	0	0	0	0	0	0	0	0	0	0	0	0	0	0	0	0	0	0	0	0	0	0	0	0	0
IGS3_1199.1	0.52342	0.485013	0.505779	0.563448	0.507252	0.481439	0.330926	0.485583	0.430025	0.37589	0.501377	0.457214	0.343192	0.292937	0.293619	0.425399	0.542231	0.583612	0.59043	0.501469	0.574936	0.498624	0.7548	0.507435	0.522183	0.471536	0.0794088	0.634145	0.562464	0.57792	0.750381	0.743003	0.73755	0.538508	0.520423	0.543554	0.769741	0.627959	0.66977	0.523634	0.522272	0.535162	0.457556	0.403636	0.641182	0.512558	0.545223	0.418205	0.785264
IGS3_1199.2	0.47658	0.514987	0.494221	0.436552	0.492748	0.518561	0.669074	0.514417	0.569975	0.62411	0.498623	0.542786	0.656808	0.707063	0.706381	0.574601	0.457769	0.416388	0.40957	0.498531	0.425064	0.501376	0.2452	0.492565	0.477817	0.528464	0.920591	0.365855	0.437536	0.42208	0.249619	0.256997	0.26245	0.461492	0.479577	0.456446	0.230259	0.372041	0.33023	0.476366	0.477728	0.464838	0.542444	0.596364	0.358818	0.487442	0.454777	0.581795	0.214736
IGS3_1231.1	1	1	1	1	1	1	1	1	1	1	1	1	1	1	1	1	1	1	1	1	1	1	1	1	1	1	1	1	1	1	1	1	1	1	1	1	1	1	1	1	1	1	1	1	1	1	1	1	1
IGS3_1231.2	0	0	0	0	0	0	0	0	0	0	0	0	0	0	0	0	0	0	0	0	0	0	0	0	0	0	0	0	0	0	0	0	0	0	0	0	0	0	0	0	0	0	0	0	0	0	0	0	0
IGS3_1279.1	0.475887	0.462406	0.46121	0.530367	0.442316	0.503742	0.423849	0.406377	0.385484	0.341922	0.442128	0.390813	0.245072	0.250685	0.253605	0.38264	0.589353	0.536983	0.609496	0.459151	0.57852	0.437345	0.705112	0.457527	0.499433	0.430563	0.0928026	0.581005	0.533613	0.537887	0.751355	0.74532	0.747437	0.54727	0.52133	0.592006	0.754531	0.547457	0.716946	0.483074	0.512644	0.479743	0.652323	0.357555	0.595359	0.462162	0.392735	0.473962	0.726766
IGS3_1279.2	0.524113	0.537594	0.53879	0.469633	0.557684	0.496258	0.575876	0.592756	0.614072	0.658078	0.557872	0.608779	0.754928	0.749315	0.746395	0.61736	0.410647	0.463017	0.390504	0.540849	0.42148	0.562655	0.294888	0.542473	0.500567	0.569437	0.907197	0.418995	0.466387	0.462113	0.248645	0.25468	0.252563	0.45273	0.47867	0.407994	0.244449	0.452543	0.283054	0.516926	0.487356	0.520257	0.347677	0.642445	0.404641	0.537838	0.607265	0.526038	0.273234
IGS3_1279.3	0	0	0	0	0	0	0.000274488	0.000866476	0.000444106	0	0	0.000407522	0	0	0	0	0	0	0	0	0	0	0	0	0	0	0	0	0	0	0	0	0	0	0	0	0.00101948	0	0	0	0	0	0	0	0	0	0	0	0
IGS3_1330.1	0.574187	0.603862	0.595677	0.533992	0.621514	0.564952	0.641472	0.665652	0.679075	0.712748	0.617197	0.665241	0.805748	0.789084	0.793093	0.655401	0.474314	0.525864	0.453352	0.601358	0.489353	0.611123	0.334621	0.601387	0.563213	0.627622	1	0.477618	0.528025	0.508272	0.294424	0.303988	0.297411	0.51948	0.543098	0.472994	0.299773	0.507466	0.33467	0.581524	0.548209	0.583003	0.411038	0.704721	0.466159	0.599663	0.666171	0.583418	0.325232
IGS3_1330.2	0.425813	0.396138	0.404323	0.466008	0.378486	0.435048	0.358528	0.334348	0.320925	0.287252	0.382803	0.334759	0.194252	0.210916	0.206907	0.344599	0.525686	0.474136	0.546648	0.398642	0.510647	0.388877	0.665379	0.398613	0.436787	0.372378	0	0.522382	0.471975	0.491728	0.705576	0.696012	0.702589	0.48052	0.456902	0.527006	0.700227	0.492534	0.66533	0.418476	0.451791	0.416997	0.588962	0.295279	0.533841	0.400337	0.333829	0.416582	0.674768
IGS3_1582.1	0.021688	0.0184496	0.0185379	0.015825	0.0173838	0.0142039	0.0155348	0.0184177	0.0161142	0.0104239	0.0148827	0.0143854	0.009403	0.0124275	0.00931793	0.0154308	0.0163791	0.0240065	0.0190576	0.0232666	0.023483	0.0200994	0.0133693	0.0243981	0.0114467	0.0216582	0.026792	0.0181211	0.0197424	0.017793	0.0143965	0.0136198	0.0169287	0.0291201	0.0223464	0.0195843	0.0166711	0.0312769	0.0111011	0.0205421	0.0127037	0.022	0.0160994	0.0299009	0.0223942	0.0230291	0.0176282	0.0133011	0.0148868
IGS3_1582.2	0.978312	0.98155	0.981462	0.984175	0.982616	0.985796	0.984021	0.981582	0.983886	0.989576	0.985117	0.985615	0.990597	0.987572	0.990682	0.984569	0.983621	0.975994	0.980942	0.976733	0.976517	0.979901	0.986631	0.975602	0.988553	0.978342	0.973208	0.981561	0.980258	0.982207	0.985603	0.98638	0.982467	0.97088	0.977654	0.980416	0.981741	0.968723	0.988899	0.979458	0.987296	0.978	0.983901	0.970099	0.977606	0.976971	0.978938	0.982534	0.980556
IGS3_1582.3	0	0	0	0	0	0	0.000443853	0	0	0	0	0	0	0	0	0	0	0	0	0	0	0	0	0	0	0	0	0.000317914	0	0	0	0	0.000604595	0	0	0	0.00158772	0	0	0	0	0	0	0	0	0	0.00343407	0.00416499	0.00455719
IGS3_1675.1	0	0	0	0	0	0	0	0	0	0	0	0	0	0	0	0	0	0	0	0	0	0	0	0	0	0	0	0	0	0	0	0	0	0	0	0	0	0	0	0	0	0	0	0	0	0	0	0	0
IGS3_1675.2	1	1	1	1	1	1	1	0.990812	1	1	1	1	1	1	1	1	1	1	1	1	1	1	1	1	1	1	1	1	1	1	1	1	1	1	1	1	1	1	1	1	1	1	1	1	1	1	1	1	1
IGS3_1675.3	0	0	0	0	0	0	0	0.00918836	0	0	0	0	0	0	0	0	0	0	0	0	0	0	0	0	0	0	0	0	0	0	0	0	0	0	0	0	0	0	0	0	0	0	0	0	0	0	0	0	0
tpase_0054.1	0.630822	0.661281	0.618153	0.631579	0.649826	0.672816	0.658923	0.616318	0.657368	0.65966	0.679045	0.637248	0.692506	0.673569	0.704564	0.576642	0.642772	0.613237	0.651207	0.638057	0.616232	0.621232	0.617296	0.626374	0.553598	0.621736	0.569421	0.631783	0.585677	0.643343	0.634446	0.60745	0.607587	0.670139	0.655678	0.6814	0.548272	0.61568	0.633284	0.578275	0.655956	0.594979	0.63602	0.606111	0.570381	0.60498	0.573723	0.612048	0.631474
tpase_0054.2	0.362329	0.32487	0.373239	0.368421	0.340592	0.316875	0.328054	0.371555	0.327611	0.333872	0.31565	0.347464	0.29845	0.310082	0.287137	0.423358	0.34536	0.379524	0.344061	0.353846	0.374749	0.365662	0.368787	0.368132	0.43906	0.370501	0.417866	0.3578	0.406449	0.343052	0.351494	0.37894	0.373444	0.309896	0.32967	0.312155	0.438617	0.378171	0.354934	0.412141	0.326803	0.389958	0.355164	0.384444	0.422287	0.385254	0.417518	0.379518	0.35757
tpase_0054.3	0.00684931	0.00836699	0.0086072	0	0.00958188	0.00705372	0.00809574	0.0121279	0.009299	0.00646726	0.00530504	0.00903405	0.00904393	0.0119891	0.00829875	0	0.00712082	0.00723888	0.00473261	0.00809717	0.00901804	0.0131062	0.00795229	0.00549451	0.00734214	0.00776288	0.00769488	0.0065407	0.00524934	0.00777454	0.00878735	0.00859599	0.0130409	0.0112847	0.00889587	0.00644567	0.0131108	0.00614912	0.00736377	0.00958466	0.0117555	0.0083682	0.00629723	0.00611111	0.00439883	0.00683594	0.00875912	0.00843373	0.0109562
tpase_0054.4	0	0.00548182	0	0	0	0.00325556	0.00492784	0	0.00572246	0	0	0.00625434	0	0.00435967	0	0	0.00474721	0	0	0	0	0	0.00596422	0	0	0	0.0050184	0.00387597	0.00262467	0.0058309	0.00527241	0.00501433	0.00592768	0.00868056	0.00575615	0	0	0	0.00441826	0	0.00548589	0.00669456	0.00251889	0.00333333	0.00293255	0.00292969	0	0	0
tpase_0057.1	0.652667	0.695431	0.641757	0.645303	0.679002	0.693348	0.688338	0.638462	0.690561	0.683584	0.696891	0.668716	0.715556	0.710753	0.723716	0.616197	0.665889	0.62753	0.671482	0.662727	0.635651	0.641388	0.650242	0.644504	0.578261	0.641812	0.598217	0.655606	0.60535	0.667932	0.666667	0.625965	0.638484	0.70742	0.686575	0.704464	0.594921	0.634529	0.659763	0.603125	0.674419	0.622441	0.653703	0.621636	0.594362	0.627069	0.593974	0.631765	0.663086
tpase_0057.2	0.347333	0.304569	0.358243	0.354697	0.320998	0.306652	0.311662	0.361538	0.309439	0.316416	0.303109	0.331284	0.284444	0.289247	0.276284	0.383803	0.334111	0.37247	0.328518	0.337273	0.364349	0.358612	0.349758	0.355496	0.421739	0.358188	0.401783	0.344394	0.39465	0.332068	0.333333	0.374035	0.361516	0.29258	0.313425	0.295536	0.405079	0.365471	0.340237	0.396875	0.325581	0.377559	0.346297	0.378364	0.405638	0.372931	0.406026	0.368235	0.336914
tpase_0063.1	0.62356	0.671782	0.61713	0.621891	0.65369	0.671436	0.665033	0.637186	0.662207	0.653875	0.67686	0.646792	0.689759	0.677863	0.699693	0.572881	0.64825	0.601351	0.654683	0.635606	0.616541	0.633626	0.619899	0.613014	0.567493	0.62249	0.572229	0.631011	0.585133	0.651359	0.645807	0.60027	0.612577	0.670348	0.663717	0.680833	0.60396	0.619739	0.628294	0.577612	0.657856	0.614838	0.63647	0.612702	0.570778	0.616284	0.582656	0.604703	0.637394
tpase_0063.2	0.37644	0.328218	0.38287	0.378109	0.34631	0.328564	0.334967	0.362814	0.337793	0.346125	0.32314	0.353208	0.310241	0.322137	0.300307	0.427119	0.35175	0.398649	0.345317	0.364394	0.383459	0.366374	0.380101	0.386986	0.432507	0.37751	0.427771	0.368989	0.414867	0.348641	0.354193	0.39973	0.387423	0.329652	0.336283	0.319167	0.39604	0.380261	0.371706	0.422388	0.342144	0.385162	0.36353	0.387298	0.429222	0.383716	0.417344	0.395297	0.362606
tpase_0066.1	0.64005	0.683351	0.634629	0.638418	0.666401	0.68529	0.676603	0.627471	0.663494	0.674539	0.680464	0.653846	0.701511	0.693069	0.714722	0.59596	0.661155	0.611687	0.65461	0.647813	0.630614	0.648284	0.635628	0.629005	0.561821	0.635126	0.587443	0.640639	0.595619	0.6757	0.663928	0.620941	0.641428	0.701052	0.694179	0.697436	0.557503	0.629445	0.636989	0.600877	0.669818	0.607031	0.645248	0.609007	0.574989	0.603047	0.578947	0.627212	0.651402
tpase_0066.2	0.35995	0.316649	0.365371	0.361582	0.333599	0.31471	0.323397	0.372529	0.336506	0.325461	0.319536	0.346154	0.298489	0.306931	0.285278	0.40404	0.338845	0.388313	0.34539	0.352187	0.369386	0.351716	0.364372	0.370995	0.438179	0.364874	0.412557	0.359361	0.404381	0.3243	0.336072	0.379059	0.358572	0.298948	0.305821	0.302564	0.442497	0.370555	0.363011	0.399123	0.330182	0.392969	0.354752	0.390993	0.425011	0.396953	0.421053	0.372788	0.348598
tpase_0072.1	0.646514	0.695091	0.631348	0.649185	0.690493	0.688409	0.693561	0.670465	0.702591	0.701571	0.704385	0.693638	0.723304	0.718994	0.721519	0.643505	0.664427	0.634471	0.667675	0.659882	0.629928	0.649237	0.652208	0.655431	0.573435	0.64716	0.613114	0.653572	0.596177	0.676033	0.674292	0.639671	0.651859	0.7455	0.731686	0.751729	0.599646	0.651178	0.65085	0.597132	0.680425	0.620946	0.644269	0.613161	0.591475	0.630957	0.6021	0.658513	0.677741
tpase_0072.2	0.343682	0.294077	0.360502	0.340184	0.30118	0.300573	0.294697	0.314636	0.289753	0.28534	0.285007	0.295201	0.263019	0.274068	0.268488	0.356495	0.325495	0.357202	0.324008	0.330269	0.361223	0.337691	0.338804	0.333333	0.417788	0.343087	0.369383	0.33834	0.394721	0.316529	0.313362	0.34507	0.335587	0.238301	0.250108	0.233666	0.394154	0.339274	0.337683	0.388527	0.297061	0.364865	0.344532	0.377056	0.400226	0.358368	0.385064	0.332681	0.313123
tpase_0072.3	0.00980392	0.010832	0.00815047	0.0106308	0.00832755	0.0110181	0.0117424	0.0148992	0.00765607	0.013089	0.0106082	0.0111607	0.013677	0.00693842	0.00999334	0	0.0100784	0.0083264	0.00831758	0.00984898	0.00884956	0.0130719	0.00898789	0.011236	0.00877706	0.0097533	0.0175026	0.00808781	0.00910194	0.00743802	0.0123457	0.0152582	0.0125543	0.0161987	0.0182055	0.0146042	0.00620018	0.00954806	0.011467	0.0143416	0.0225141	0.0141892	0.0111989	0.00978212	0.00829875	0.0106748	0.0128355	0.00880626	0.00913621
tpase_0148.1	0.838668	0.832531	1	1	0.818278	1	1	0.803922	1	0.825564	0.80166	0.78545	0.822263	0.814286	0.81597	0.850174	1	1	1	1	0.830537	1	1	0.846743	1	0.856091	0.774991	0.843735	0.856807	0.846457	0.793872	0.807786	0.802059	0.735599	0.734807	0.743409	1	1	1	0.831081	0.767204	1	1	1	1	1	1	1	1
tpase_0148.2	0.161332	0.167469	0	0	0.181722	0	0	0.196078	0	0.174436	0.19834	0.21455	0.177737	0.185714	0.18403	0.149826	0	0	0	0	0.169463	0	0	0.153257	0	0.143909	0.225009	0.156265	0.143193	0.153543	0.206128	0.192214	0.197941	0.264401	0.265193	0.256591	0	0	0	0.168919	0.232796	0	0	0	0	0	0	0	0
tpase_0215.1	0.784199	0.765287	0.815913	0.790855	0.767799	0.768368	0.750125	0.743878	0.760395	0.763948	0.723678	0.735901	0.74796	0.750315	0.757941	0.829828	0.799005	0.806187	0.787067	0.800733	0.793931	0.780534	0.783514	0.794256	0.803361	0.807152	0.680167	0.788001	0.792493	0.809813	0.720398	0.733762	0.717438	0.617234	0.626837	0.673802	0.806683	0.785355	0.779731	0.798619	0.699796	0.789345	0.777209	0.832493	0.819672	0.79059	0.797718	0.781287	0.794821
tpase_0215.2	0.215801	0.234713	0.184087	0.209145	0.232201	0.231632	0.249875	0.256122	0.239605	0.236052	0.276322	0.264099	0.25204	0.249685	0.242059	0.170172	0.200995	0.193813	0.212933	0.199267	0.206069	0.219466	0.216486	0.205744	0.196639	0.192848	0.319833	0.211999	0.207507	0.190187	0.279602	0.266238	0.282562	0.382766	0.373163	0.326198	0.193317	0.214645	0.220269	0.201381	0.300204	0.210655	0.222791	0.167507	0.180328	0.20941	0.202282	0.218713	0.205179
tpase_0229.1	0.748666	0.718919	0.790476	0.756394	0.738551	0.728024	0.709672	0.710363	0.725227	0.72595	0.694172	0.704089	0.707968	0.714845	0.714705	0.794521	0.760114	0.775131	0.756805	0.76534	0.763863	0.745085	0.752175	0.760038	0.778411	0.780283	0.620969	0.749022	0.756594	0.766301	0.669123	0.684576	0.668819	0.546346	0.556874	0.608008	0.800628	0.757672	0.748086	0.776541	0.666383	0.757273	0.745075	0.793693	0.784637	0.772221	0.7584	0.743147	0.760666
tpase_0229.2	0.251334	0.281081	0.209524	0.243606	0.261449	0.271976	0.290328	0.289637	0.274773	0.27405	0.305828	0.295911	0.292032	0.285155	0.285295	0.205479	0.239886	0.224869	0.243195	0.23466	0.236137	0.254915	0.247825	0.239962	0.221589	0.219717	0.379031	0.250978	0.243406	0.233699	0.330877	0.315424	0.331181	0.453654	0.443126	0.391992	0.199372	0.242328	0.251914	0.223459	0.333617	0.242727	0.254925	0.206307	0.215363	0.227779	0.2416	0.256853	0.239334
tpase_0273.1	0.824034	0.815453	1	0.810271	0.833583	0.828647	0.798974	0.809947	0.809463	0.813272	0.80008	0.788918	0.785601	0.806957	0.806576	0.842657	0.835477	0.821488	0.835692	1	0.821138	0.831652	0.80585	0.83455	1	0.835766	0.750337	0.825682	0.832822	0.857143	0.778722	0.788764	0.797069	0.7	0.704148	0.735797	1	1	0.820787	1	0.770107	0.82133	0.839043	1	1	1	0.814259	1	0.830137
tpase_0273.2	0.175966	0.184547	0	0.189729	0.166417	0.171353	0.201026	0.190053	0.190537	0.186728	0.19992	0.211082	0.214399	0.193043	0.193424	0.157343	0.164523	0.178512	0.164308	0	0.178862	0.168348	0.19415	0.16545	0	0.164234	0.249663	0.174318	0.167178	0.142857	0.221278	0.211236	0.202931	0.3	0.295852	0.264203	0	0	0.179213	0	0.229894	0.17867	0.160957	0	0	0	0.185741	0	0.169863
tpase_0384.1	0.845161	0.813294	1	0.819022	0.820025	0.828808	0.808395	0.782683	0.808547	0.78996	0.802945	0.783163	0.807615	0.797	0.794735	1	1	1	1	0.833112	0.829001	0.819345	0.825683	0.833613	0.838462	0.86859	0.760709	0.8315	0.841723	0.840296	0.782699	0.787429	0.796822	0.705982	0.71223	0.753834	1	1	0.821403	1	0.772657	0.842857	1	1	1	0.82542	0.815104	0.811122	0.838168
tpase_0384.2	0.146898	0.178162	0	0.167768	0.173004	0.162902	0.183142	0.20034	0.179365	0.194188	0.188289	0.206633	0.181864	0.1942	0.190849	0	0	0	0	0.15758	0.162791	0.171863	0.166892	0.166387	0.15	0.13141	0.224747	0.16143	0.149695	0.14807	0.209009	0.201524	0.194511	0.279767	0.272509	0.232849	0	0	0.169197	0	0.21528	0.151701	0	0	0	0.167641	0.184896	0.179291	0.148092
tpase_0384.3	0.00794045	0.00854345	0	0.01321	0.00697085	0.00829016	0.0084631	0.0169779	0.0120888	0.015852	0.00876578	0.0102041	0.010521	0.0088	0.0144155	0	0	0	0	0.00930851	0.00820793	0.00879297	0.00742491	0	0.0115385	0	0.0145438	0.00706991	0.00858227	0.0116341	0.0082925	0.0110476	0.00866635	0.0142509	0.0152605	0.0133172	0	0	0.00939986	0	0.0120631	0.00544218	0	0	0	0.00693937	0	0.00958773	0.0137405
tpase_0390.1	0.801764	0.765807	0.803784	0.789701	0.78246	0.775069	0.756602	0.737449	0.760473	0.762004	0.747924	0.743142	0.758331	0.745357	0.743844	0.835749	0.794715	0.801282	0.795223	0.801705	0.79455	0.794275	0.781892	0.808065	0.811048	0.813606	0.697344	0.80303	0.803956	0.795908	0.730121	0.739414	0.739736	0.614125	0.635326	0.683256	0.791054	0.800492	0.781866	0.807825	0.706384	0.803954	0.789258	0.820197	0.810802	0.793757	0.796669	0.782388	0.799025
tpase_0390.2	0.198236	0.234193	0.196216	0.210299	0.21754	0.224931	0.243398	0.262551	0.239527	0.237996	0.252076	0.256858	0.241669	0.254643	0.256156	0.164251	0.205285	0.198718	0.204777	0.198295	0.20545	0.205725	0.218108	0.191935	0.188952	0.186394	0.302656	0.19697	0.196044	0.204092	0.269879	0.260586	0.260264	0.385875	0.364674	0.316744	0.208946	0.199508	0.218134	0.192175	0.293616	0.196046	0.210742	0.179803	0.189198	0.206243	0.203331	0.217612	0.200975
tpase_0435.1	0.0281041	0.0185723	0.0200114	0.0263543	0.0255496	0.0226854	0.0277341	0.0195838	0.0252288	0.0266593	0.0240175	0.0248489	0.0294718	0.0246332	0.0253236	0.0189573	0.0198151	0.022464	0.0215724	0.0208723	0.0192988	0.0248987	0.0176177	0.0215328	0.0173442	0.0220036	0	0.0211249	0.0235201	0.0293969	0.0286624	0.0307651	0.0287039	0	0	0.0129967	0.0158656	0.0273696	0.0224628	0.0198915	0.0289586	0.0265403	0.020881	0.0200617	0.0206657	0.022675	0.00720165	0.0217486	0.0230637
tpase_0435.2	0.532827	0.561424	0.523156	0.506589	0.547831	0.548875	0.59982	0.602611	0.606728	0.600389	0.606051	0.596373	0.600317	0.61257	0.605796	0.535545	0.509908	0.497367	0.490572	0.514953	0.53908	0.506659	0.522139	0.520803	0.493767	0.509707	0.57642	0.519497	0.491397	0.513431	0.56051	0.562333	0.554869	0.674829	0.680271	0.66023	0.5021	0.522904	0.556238	0.510549	0.608927	0.515956	0.537384	0.493056	0.486512	0.519553	0.502058	0.529361	0.518072
tpase_0435.3	0.408892	0.38905	0.427101	0.437482	0.395425	0.398746	0.336066	0.340269	0.333168	0.340183	0.333437	0.346989	0.334845	0.330194	0.333708	0.424961	0.439583	0.454194	0.458933	0.434891	0.413316	0.444123	0.42797	0.428102	0.461518	0.440072	0.380707	0.431036	0.458879	0.438925	0.367834	0.368379	0.380658	0.270771	0.274405	0.279242	0.447503	0.423509	0.391888	0.444846	0.316419	0.429068	0.412232	0.457562	0.46632	0.428032	0.460391	0.409308	0.433046
tpase_0435.4	0.0301774	0.0309538	0.0297313	0.0295754	0.0311943	0.0296938	0.03638	0.0375357	0.0348751	0.0327687	0.0364941	0.0317887	0.0353661	0.0326028	0.0351716	0.0205371	0.0306939	0.025974	0.028923	0.0292835	0.0283049	0.0243196	0.0322732	0.029562	0.0273713	0.0282164	0.0428733	0.0283426	0.0262036	0.0182463	0.0429936	0.0385233	0.0357695	0.0543992	0.045324	0.0475306	0.034531	0.0262172	0.0294118	0.0247137	0.0456961	0.028436	0.0295029	0.029321	0.0265026	0.0297404	0.0303498	0.0395824	0.0258176
tpase_0441.1	0.813967	0.794559	0.82714	0.825956	0.801527	0.804792	0.778219	0.759162	0.776084	0.794397	0.778642	0.769209	0.782285	0.785554	0.77051	0.836257	0.816542	0.825561	0.818108	0.828291	0.789873	0.827378	0.803585	0.824315	1	0.835653	0.731379	0.821669	0.819842	0.820611	0.767875	0.769211	0.775814	0.66454	0.674071	0.715007	0.799631	0.807538	0.805908	0.827189	0.740226	0.826481	0.808529	0.825172	0.844242	0.814538	0.809091	0.802419	0.816631
tpase_0441.2	0.186033	0.205441	0.17286	0.174044	0.198473	0.195208	0.221781	0.240838	0.223916	0.205603	0.221358	0.230791	0.217715	0.214446	0.22949	0.163743	0.183458	0.174439	0.181892	0.171709	0.210127	0.172622	0.196415	0.175685	0	0.164347	0.268621	0.178331	0.180158	0.179389	0.232125	0.230789	0.224186	0.33546	0.325929	0.284993	0.200369	0.192462	0.194092	0.172811	0.259774	0.173519	0.191471	0.174828	0.155758	0.185462	0.190909	0.197581	0.183369
tpase_0498.1	1	1	1	1	1	1	1	1	1	1	1	1	1	1	1	1	1	1	1	1	1	1	1	1	1	1	0.85011	1	1	1	0.868386	1	1	0.825562	0.816813	0.815968	1	1	1	1	1	1	1	1	1	1	1	1	1
tpase_0498.2	0	0	0	0	0	0	0	0	0	0	0	0	0	0	0	0	0	0	0	0	0	0	0	0	0	0	0.14989	0	0	0	0.131614	0	0	0.174438	0.183187	0.184032	0	0	0	0	0	0	0	0	0	0	0	0	0
tpase_0534.1	1	1	1	1	1	1	1	1	1	1	1	1	1	1	1	1	1	1	1	1	1	1	1	1	1	1	0.869001	1	1	1	1	1	1	0.823312	0.835577	0.835106	1	1	1	1	0.840045	1	1	1	1	1	1	1	1
tpase_0534.2	0	0	0	0	0	0	0	0	0	0	0	0	0	0	0	0	0	0	0	0	0	0	0	0	0	0	0.109814	0	0	0	0	0	0	0.153524	0.137903	0.142097	0	0	0	0	0.131991	0	0	0	0	0	0	0	0
tpase_0534.3	0	0	0	0	0	0	0	0	0	0	0	0	0	0	0	0	0	0	0	0	0	0	0	0	0	0	0.0146995	0	0	0	0	0	0	0.0170034	0.0167279	0.0144377	0	0	0	0	0.0178971	0	0	0	0	0	0	0	0
tpase_0534.4	0	0	0	0	0	0	0	0	0	0	0	0	0	0	0	0	0	0	0	0	0	0	0	0	0	0	0.00648508	0	0	0	0	0	0	0.00616067	0.00979192	0.00835866	0	0	0	0	0.0100671	0	0	0	0	0	0	0	0
tpase_0552.1	1	1	1	1	1	1	1	1	1	1	1	1	1	1	1	1	1	1	1	1	1	1	1	1	1	1	1	1	1	1	0.882682	1	0.88879	0.838134	0.844282	1	1	1	1	1	0.86373	1	1	1	1	1	1	1	1
tpase_0552.2	0	0	0	0	0	0	0	0	0	0	0	0	0	0	0	0	0	0	0	0	0	0	0	0	0	0	0	0	0	0	0.117318	0	0.11121	0.161866	0.155718	0	0	0	0	0	0.13627	0	0	0	0	0	0	0	0
tpase_0595.1	1	1	1	1	1	1	1	1	1	1	1	1	1	0.828442	1	1	1	1	1	1	1	1	1	1	1	1	0.813517	1	1	1	0.835985	1	0.838741	0.763422	0.769795	0.800409	1	1	1	1	0.809859	1	1	1	1	1	1	1	1
tpase_0595.2	0	0	0	0	0	0	0	0	0	0	0	0	0	0.14146	0	0	0	0	0	0	0	0	0	0	0	0	0.153942	0	0	0	0.133333	0	0.139626	0.190416	0.181014	0.162231	0	0	0	0	0.159624	0	0	0	0	0	0	0	0
tpase_0595.3	0	0	0	0	0	0	0	0	0	0	0	0	0	0.0158014	0	0	0	0	0	0	0	0	0	0	0	0	0.0166875	0	0	0	0.0162879	0	0.0108161	0.0250878	0.0269687	0.0230297	0	0	0	0	0.0176056	0	0	0	0	0	0	0	0
tpase_0595.4	0	0	0	0	0	0	0	0	0	0	0	0	0	0.0142965	0	0	0	0	0	0	0	0	0	0	0	0	0.0158531	0	0	0	0.0143939	0	0.0108161	0.0210738	0.0222222	0.0143296	0	0	0	0	0.0129108	0	0	0	0	0	0	0	0
tpase_0616.1	0.830645	0.796436	0.820776	0.815459	0.809675	0.804586	0.780986	0.761742	0.791354	0.792267	0.794533	0.78735	0.785548	0.777273	0.777181	0.850211	0.832174	1	0.81892	0.825196	0.83733	0.818533	0.793761	0.827331	1	0.822797	0.728153	0.830402	0.832649	0.834446	0.772967	0.771564	0.778765	0.673469	0.677106	0.7	1	0.828767	0.80776	0.834356	0.75819	0.821223	0.818677	1	1	0.822793	0.830256	0.799413	0.805
tpase_0616.2	0.169355	0.202179	0.179224	0.184541	0.190325	0.195414	0.217895	0.238258	0.208646	0.207733	0.205467	0.21265	0.212333	0.221718	0.222819	0.149789	0.167826	0	0.179774	0.174804	0.16267	0.181467	0.205179	0.172669	0	0.177203	0.271103	0.168078	0.166135	0.165554	0.225335	0.226448	0.221235	0.324301	0.320949	0.3	0	0.171233	0.19224	0.165644	0.24181	0.178777	0.180303	0	0	0.177207	0.169744	0.200587	0.195
tpase_0616.3	0	0.00138479	0	0	0	0	0.00111845	0	0	0	0	0	0.00211909	0.00100857	0	0	0	0	0.00130586	0	0	0	0.00105996	0	0	0	0.000744532	0.00152009	0.00121599	0	0.00169808	0.00198857	0	0.00222946	0.00194515	0	0	0	0	0	0	0	0.00102058	0	0	0	0	0	0
tpase_0708.1	0.738692	0.698606	0.731146	0.748275	0.725557	0.708402	0.67294	0.681958	0.698385	0.691833	0.692446	0.680146	0.680914	0.685374	0.677876	0.774194	0.741309	0.750183	0.743659	0.742595	0.736955	0.748049	0.728531	0.746598	0.750844	0.74531	0.598208	0.742639	0.767161	0.749297	0.666136	0.648346	0.662648	0.524952	0.509139	0.580956	0.745066	0.736722	0.725647	0.757764	0.61681	0.764743	0.739475	0.760874	0.762557	0.734319	0.747379	0.73409	0.749377
tpase_0708.2	0.261308	0.301394	0.268854	0.251725	0.274443	0.291598	0.32706	0.318042	0.301615	0.308167	0.307554	0.319854	0.319086	0.314626	0.322124	0.225806	0.258691	0.249817	0.256341	0.257405	0.263045	0.251951	0.271469	0.253402	0.249156	0.25469	0.401792	0.257361	0.232839	0.250703	0.333864	0.351654	0.337352	0.475048	0.490861	0.419044	0.254934	0.263278	0.274353	0.242236	0.38319	0.235257	0.260525	0.239126	0.237443	0.265681	0.252621	0.26591	0.250623
tpase_0732.1	0.840539	0.809414	0.841143	0.8475	0.827586	0.822146	0.799731	0.806823	1	0.806805	0.813218	0.808171	0.811104	0.798105	0.803876	0.859532	0.837953	0.851429	1	0.835947	1	0.829323	0.829237	1	0.867076	0.849359	0.754614	0.834892	0.854648	0.84387	0.791197	0.77223	0.7871	0.705797	0.692622	0.74357	1	0.821306	0.825325	0.847222	0.767891	1	0.826797	0.8344	0.847525	0.835158	0.817741	0.834983	0.829912
tpase_0732.2	0.159461	0.190586	0.158857	0.1525	0.172414	0.177854	0.200269	0.193177	0	0.193195	0.186782	0.191829	0.188896	0.201895	0.196124	0.140468	0.162047	0.148571	0	0.164053	0	0.170677	0.170763	0	0.132924	0.150641	0.245386	0.165108	0.145352	0.15613	0.208803	0.22777	0.2129	0.294203	0.307378	0.25643	0	0.178694	0.174675	0.152778	0.232109	0	0.173203	0.1656	0.152475	0.164842	0.182259	0.165017	0.170088
tpase_0735.1	1	1	1	1	1	1	1	1	1	1	1	1	1	1	1	1	1	1	1	1	1	1	1	1	1	1	1	1	1	1	1	0.865462	1	0.83298	0.824799	1	1	1	1	1	1	1	1	1	1	1	1	1	1
tpase_0735.2	0	0	0	0	0	0	0	0	0	0	0	0	0	0	0	0	0	0	0	0	0	0	0	0	0	0	0	0	0	0	0	0.128514	0	0.155948	0.165256	0	0	0	0	0	0	0	0	0	0	0	0	0	0
tpase_0735.3	0	0	0	0	0	0	0	0	0	0	0	0	0	0	0	0	0	0	0	0	0	0	0	0	0	0	0	0	0	0	0	0.0060241	0	0.0110718	0.00994498	0	0	0	0	0	0	0	0	0	0	0	0	0	0
tpase_0751.1	1	1	1	1	1	0.830216	1	0.79822	0.817308	1	1	1	0.835622	0.795244	0.830348	1	1	1	1	1	1	0.838446	1	1	1	1	0.774544	0.853067	1	0.850987	0.816082	0.786653	0.806023	0.733099	0.736956	0.757336	1	1	1	1	0.791823	1	1	1	1	1	1	1	1
tpase_0751.2	0	0	0	0	0	0.15036	0	0.175074	0.152885	0	0	0	0.138577	0.167107	0.145416	0	0	0	0	0	0	0.139059	0	0	0	0	0.190967	0.122335	0	0.129264	0.153932	0.178969	0.170062	0.230465	0.221852	0.204006	0	0	0	0	0.178876	0	0	0	0	0	0	0	0
tpase_0751.3	0	0	0	0	0	0.0194245	0	0.0267062	0.0298077	0	0	0	0.0258011	0.0376486	0.024236	0	0	0	0	0	0	0.0224949	0	0	0	0	0.0344893	0.0245982	0	0.0197487	0.0299867	0.0343782	0.023915	0.0364355	0.0411926	0.0386586	0	0	0	0	0.0293015	0	0	0	0	0	0	0	0
tpase_0820.1	0.793537	0.749923	0.784972	0.79191	0.769085	0.776099	0.732124	0.749605	0.746257	0.750526	0.738394	0.752798	0.745814	0.750976	0.746112	0.816529	0.789275	0.801802	0.785869	0.7983	0.779554	0.785057	0.774889	0.788743	0.807392	0.782182	0.677289	0.793274	0.797706	0.800317	0.716477	0.71564	0.713866	0.618033	0.62069	0.66411	0.81874	0.788323	0.766834	0.819859	0.694934	0.799738	0.780683	0.806181	0.805586	0.791488	0.797505	0.760221	0.787021
tpase_0820.2	0.201361	0.244096	0.209979	0.2007	0.226183	0.220221	0.262678	0.244866	0.245741	0.246468	0.254705	0.242201	0.245814	0.243072	0.251196	0.183471	0.206409	0.195195	0.209476	0.198758	0.214498	0.21092	0.221177	0.204313	0.187402	0.211636	0.31655	0.202422	0.199224	0.196513	0.278977	0.276275	0.279775	0.376503	0.370474	0.326687	0.18126	0.209581	0.227806	0.180141	0.299468	0.196008	0.215459	0.189628	0.19245	0.202408	0.202495	0.234807	0.208146
tpase_0820.3	0.00510204	0.00598123	0.005049	0.00739012	0.00473186	0.00368003	0.00519811	0.00552923	0.00800206	0.00300571	0.00690088	0.00500119	0.00837209	0.00595127	0.00269139	0	0.00431593	0.003003	0.00465503	0.00294214	0.00594796	0.00402299	0.00393431	0.00694444	0.00520562	0.00618182	0.00616104	0.00430493	0.00306996	0.00316957	0.00454546	0.00808475	0.00635852	0.00546448	0.00883621	0.00920245	0	0.00209581	0.00536013	0	0.00559754	0.00425393	0.00385769	0.00419068	0.00196378	0.0061036	0	0.00497238	0.00483259
tpase_0872.1	1	1	1	1	1	1	1	1	1	1	1	1	1	1	1	1	1	1	1	1	1	1	0.874554	1	1	1	0.840089	1	1	1	0.849614	0.859	1	0.810499	0.803704	0.830645	1	1	1	1	0.817143	1	1	1	1	1	1	1	1
tpase_0872.2	0	0	0	0	0	0	0	0	0	0	0	0	0	0	0	0	0	0	0	0	0	0	0.120095	0	0	0	0.151915	0	0	0	0.143672	0.141	0	0.18166	0.190185	0.160394	0	0	0	0	0.174286	0	0	0	0	0	0	0	0
tpase_0872.3	0	0	0	0	0	0	0	0	0	0	0	0	0	0	0	0	0	0	0	0	0	0	0.00535077	0	0	0	0.00799554	0	0	0	0.00671366	0	0	0.00784143	0.00611111	0.00896057	0	0	0	0	0.00857143	0	0	0	0	0	0	0	0
tpase_0883.1	1	1	1	1	1	1	1	1	1	0.853561	1	0.846787	1	0.856686	0.857719	1	1	1	1	1	1	1	1	0.856771	1	1	0.829417	1	1	1	0.848443	0.851626	0.84557	0.79961	0.798997	0.822155	1	1	1	1	0.839319	1	1	1	1	1	1	1	1
tpase_0883.2	0	0	0	0	0	0	0	0	0	0.136409	0	0.153213	0	0.134357	0.142281	0	0	0	0	0	0	0	0	0.143229	0	0	0.163367	0	0	0	0.145399	0.14126	0.15443	0.19292	0.194873	0.169837	0	0	0	0	0.160681	0	0	0	0	0	0	0	0
tpase_0883.3	0	0	0	0	0	0	0	0	0	0.0100301	0	0	0	0.00895713	0	0	0	0	0	0	0	0	0	0	0	0	0.00721554	0	0	0	0.00615806	0.00711382	0	0.00746996	0.00613041	0.00800801	0	0	0	0	0	0	0	0	0	0	0	0	0
tpase_0885.1	0.777803	0.740126	0.775079	0.783914	0.764051	0.763435	0.72802	0.76162	0.728791	0.731477	0.73803	0.726489	0.740328	0.721924	0.716667	0.786378	0.777589	0.783904	0.769574	0.774685	0.776657	0.792432	0.756573	0.766502	0.798341	0.774857	0.659768	0.774471	0.788394	0.789576	0.695534	0.693471	0.702744	0.59184	0.599282	0.643901	0.82549	0.78262	0.767082	0.80831	0.680065	0.79274	0.773347	0.795029	0.797696	0.781339	0.779772	0.77199	0.775836
tpase_0885.2	0.222197	0.259874	0.224921	0.216086	0.235949	0.236565	0.27198	0.23838	0.271209	0.268523	0.26197	0.273511	0.259672	0.278076	0.283333	0.213622	0.222411	0.216096	0.230426	0.225315	0.223343	0.207568	0.243427	0.233498	0.201659	0.225143	0.340232	0.225529	0.211606	0.210424	0.304466	0.306529	0.297256	0.40816	0.400718	0.356099	0.17451	0.21738	0.232918	0.19169	0.319935	0.20726	0.226653	0.204971	0.202304	0.218661	0.220228	0.22801	0.224164
tpase_1014.1	0.770209	0.740318	0.770339	0.768891	0.751942	0.752672	0.710433	0.733239	0.730551	0.724283	0.744492	0.730618	0.732734	0.716601	0.721878	0.788487	0.7736	0.782474	0.780245	0.779288	0.783605	0.783392	0.756911	0.790584	0.786389	0.765813	0.649356	0.770445	0.784442	0.789763	0.706277	0.699366	0.706446	0.597679	0.602582	0.646275	0.810662	0.781661	0.751241	0.789072	0.67798	0.79645	0.766308	0.787251	0.798222	0.786673	0.765739	0.753898	0.76564
tpase_1014.2	0.220027	0.250437	0.215819	0.223387	0.238069	0.232443	0.274663	0.249734	0.259323	0.262788	0.245716	0.255959	0.254769	0.270988	0.266903	0.202142	0.216919	0.205155	0.20849	0.207492	0.205377	0.204602	0.231707	0.202273	0.202596	0.224398	0.335426	0.21963	0.208434	0.200931	0.28031	0.284411	0.282345	0.385694	0.380403	0.339216	0.179412	0.207612	0.234856	0.20094	0.307671	0.192734	0.222525	0.203499	0.192202	0.201155	0.224012	0.233482	0.225957
tpase_1014.3	0.00976385	0.00924499	0.0138418	0.00772201	0.0099889	0.0148855	0.0149042	0.0170273	0.010126	0.0129286	0.00979192	0.0134228	0.0124973	0.0124117	0.0112194	0.00937082	0.00948059	0.0123711	0.0112653	0.0132207	0.0110181	0.012006	0.0113821	0.00714286	0.0110149	0.00978916	0.0152176	0.00992535	0.00712352	0.00930626	0.0134136	0.0162231	0.0112097	0.0166263	0.0170155	0.0145098	0.00992647	0.0107266	0.0139027	0.00998825	0.0143488	0.0108153	0.0111671	0.00924995	0.00957592	0.0121723	0.0102489	0.0126206	0.00840336
tpase_1041.1	0.865685	0.849413	1	1	1	1	0.832278	1	0.832132	0.845575	1	0.833798	1	0.84117	1	0.866071	0.868918	1	1	1	1	1	1	1	1	0.877508	0.805365	0.86187	1	0.843697	0.820517	0.84582	0.825292	0.762694	0.775143	0.790798	1	1	0.856418	1	0.811335	0.882075	1	0.87931	1	1	1	1	1
tpase_1041.2	0.134315	0.150587	0	0	0	0	0.167722	0	0.167868	0.154425	0	0.166202	0	0.15883	0	0.133929	0.131082	0	0	0	0	0	0	0	0	0.122492	0.194635	0.13813	0	0.156303	0.179483	0.15418	0.174708	0.237306	0.224857	0.209202	0	0	0.143582	0	0.188665	0.117925	0	0.12069	0	0	0	0	0
tpase_1053.1	1	1	1	1	1	1	1	1	1	0.897343	1	1	1	1	1	1	1	1	1	1	1	1	1	1	1	1	1	1	1	1	1	1	1	0.836639	0.838083	1	1	1	1	1	1	1	1	1	1	1	1	1	1
tpase_1053.2	0	0	0	0	0	0	0	0	0	0.102657	0	0	0	0	0	0	0	0	0	0	0	0	0	0	0	0	0	0	0	0	0	0	0	0.154026	0.153928	0	0	0	0	0	0	0	0	0	0	0	0	0	0
tpase_1053.3	0	0	0	0	0	0	0	0	0	0	0	0	0	0	0	0	0	0	0	0	0	0	0	0	0	0	0	0	0	0	0	0	0	0.00933489	0.00798935	0	0	0	0	0	0	0	0	0	0	0	0	0	0
tpase_1074.1	0.673556	0.7232	0.651804	0.636788	0.678872	0.687889	0.704374	0.673619	0.692824	0.698366	0.695328	0.705581	0.700386	0.694153	0.705279	0.659892	0.665211	0.672308	0.747262	0.658302	0.657648	0.652236	0.732328	0.685284	0.693802	0.65924	0.830205	0.655406	0.697139	0.647717	0.757192	0.752006	0.768179	0.811568	0.79769	0.780849	0.711553	0.654872	0.664337	0.665457	0.771667	0.664113	0.667379	0.685123	0.695545	0.665352	0.691083	0.688942	0.658943
tpase_1074.2	0.319399	0.266976	0.339982	0.352409	0.311828	0.303073	0.286086	0.313209	0.295818	0.287048	0.294614	0.284426	0.288274	0.294829	0.285671	0.340108	0.325802	0.317969	0.243976	0.335862	0.336108	0.339676	0.257332	0.30602	0.299106	0.332896	0.157573	0.335973	0.293276	0.345392	0.231023	0.237025	0.222942	0.17535	0.181601	0.207084	0.279079	0.336923	0.325529	0.328494	0.216815	0.326525	0.323215	0.307355	0.293317	0.323476	0.298832	0.298727	0.333092
tpase_1074.3	0.00704556	0.00982403	0.00821355	0.0108029	0.00929962	0.00903796	0.00954033	0.0131723	0.0113578	0.0145858	0.0100584	0.00999269	0.0113404	0.0110183	0.00904977	0	0.00898707	0.00972272	0.00876158	0.00583601	0.0062435	0.00808754	0.0103407	0.00869565	0.0070922	0.0078637	0.0122217	0.00862145	0.00958419	0.00689061	0.0117851	0.0109684	0.00887929	0.0130824	0.0207089	0.012067	0.00936768	0.00820513	0.0101345	0.00604961	0.0115174	0.0093617	0.00940573	0.00752194	0.0111386	0.0111713	0.0100849	0.0123309	0.00796524
tpase_1149.1	1	0.866882	1	1	1	1	0.837061	1	1	0.839196	1	0.835084	1	1	0.839629	0.881459	1	1	1	1	1	1	1	1	1	1	0.821272	1	1	1	0.839192	0.813212	0.831641	0.791824	0.787461	0.798242	1	1	1	1	0.827449	1	1	1	1	1	1	1	1
tpase_1149.2	0	0.133118	0	0	0	0	0.162939	0	0	0.160804	0	0.164916	0	0	0.160371	0.118541	0	0	0	0	0	0	0	0	0	0	0.178728	0	0	0	0.160808	0.186788	0.168359	0.208176	0.212539	0.201758	0	0	0	0	0.172551	0	0	0	0	0	0	0	0
tpase_1161.1	0.835407	0.807132	1	0.821288	0.810571	1	0.795004	0.79455	0.789089	0.794466	0.80493	0.767454	0.783183	0.794832	0.798852	0.836893	0.828952	0.839348	0.822358	0.832938	0.844193	0.827517	0.824601	0.827502	0.852	0.828989	0.752496	0.823048	0.835183	0.846797	0.787652	0.771806	0.780926	0.704405	0.698694	0.718613	1	0.843874	0.825232	1	0.760404	0.834665	0.818128	0.824838	0.845123	1	0.802381	0.820604	0.849758
tpase_1161.2	0.164593	0.192868	0	0.178712	0.189429	0	0.204996	0.20545	0.210911	0.205534	0.19507	0.232546	0.216817	0.205168	0.201148	0.163107	0.171048	0.160652	0.177642	0.167062	0.155807	0.172483	0.175399	0.172498	0.148	0.171011	0.247504	0.176952	0.164817	0.153203	0.212348	0.228194	0.219074	0.295595	0.301306	0.281387	0	0.156126	0.174768	0	0.239596	0.165335	0.181872	0.175162	0.154877	0	0.197619	0.179396	0.150242
tpase_1401.1	1	1	1	1	1	1	1	1	1	1	1	1	1	1	1	0.875502	1	1	1	1	1	1	1	1	0.756378	1	1	1	1	1	1	1	1	1	1	1	1	1	1	1	1	1	1	1	1	1	1	1	1
tpase_1401.2	0	0	0	0	0	0	0	0	0	0	0	0	0	0	0	0.124498	0	0	0	0	0	0	0	0	0.232143	0	0	0	0	0	0	0	0	0	0	0	0	0	0	0	0	0	0	0	0	0	0	0	0
tpase_1401.3	0	0	0	0	0	0	0	0	0	0	0	0	0	0	0	0	0	0	0	0	0	0	0	0	0.0114796	0	0	0	0	0	0	0	0	0	0	0	0	0	0	0	0	0	0	0	0	0	0	0	0
tpase_1450.1	1	1	1	1	1	1	1	1	1	1	0.831551	1	0.840625	0.830128	0.84136	1	1	1	1	1	1	0.89781	1	0.857143	1	1	1	1	1	0.872865	0.861111	0.856557	0.843254	0.770032	0.753784	0.802817	1	1	1	1	0.831731	1	1	1	1	1	1	0.840237	1
tpase_1450.2	0	0	0	0	0	0	0	0	0	0	0.168449	0	0.159375	0.169872	0.15864	0	0	0	0	0	0	0.10219	0	0.142857	0	0	0	0	0	0.127135	0.138889	0.143443	0.156746	0.229968	0.246216	0.197183	0	0	0	0	0.168269	0	0	0	0	0	0	0.159763	0
tpase_1452.1	1	1	1	1	1	1	1	1	1	1	1	1	1	1	1	1	1	1	1	1	1	0.254054	1	1	0.139241	1	1	1	1	1	1	1	1	1	1	1	1	1	1	1	1	1	1	1	1	1	1	1	1
tpase_1452.2	0	0	0	0	0	0	0	0	0	0	0	0	0	0	0	0	0	0	0	0	0	0.745946	0	0	0.860759	0	0	0	0	0	0	0	0	0	0	0	0	0	0	0	0	0	0	0	0	0	0	0	0
tpase_1453.1	1	1	1	0.0819277	1	1	1	0.116279	0.13242	1	1	1	1	1	1	1	1	0.185393	1	1	1	1	1	1	1	1	1	1	1	1	1	1	1	1	1	0.244444	0.12938	1	1	0.1133	0.142529	0.142857	1	1	1	1	0.115108	1	1
tpase_1453.2	0	0	0	0.918072	0	0	0	0.883721	0.86758	0	0	0	0	0	0	0	0	0.814607	0	0	0	0	0	0	0	0	0	0	0	0	0	0	0	0	0	0.755556	0.87062	0	0	0.8867	0.857471	0.857143	0	0	0	0	0.884892	0	0
tpase_1454.1	1	1	0.155523	0.0908059	0.151282	1	1	0.122172	0.126844	0.146482	0.113055	0.102564	1	1	0.126255	0.240741	1	0.171159	1	0.178992	0.120112	0.244168	1	0.176201	0.0901826	1	1	1	1	0.388158	1	1	1	1	1	0.21095	0.14	0.16129	1	0.132029	0.129073	0.144033	1	1	1	1	0.102612	0.143454	0.128848
tpase_1454.2	0	0	0.844477	0.909194	0.848718	0	0	0.877828	0.873156	0.853518	0.886945	0.897436	0	0	0.873745	0.759259	0	0.828841	0	0.821008	0.879888	0.755832	0	0.823799	0.909817	0	0	0	0	0.611842	0	0	0	0	0	0.78905	0.86	0.83871	0	0.867971	0.870927	0.855967	0	0	0	0	0.897388	0.856546	0.871152
tpend3_0019.1	1	1	1	1	1	1	1	1	1	1	0.801887	1	1	1	0.794643	1	1	1	1	1	1	1	1	1	1	1	1	1	1	1	1	1	1	0.776265	1	0.826923	1	1	1	1	1	1	1	1	1	1	1	1	1
tpend3_0019.2	0	0	0	0	0	0	0	0	0	0	0.198113	0	0	0	0.205357	0	0	0	0	0	0	0	0	0	0	0	0	0	0	0	0	0	0	0.223735	0	0.173077	0	0	0	0	0	0	0	0	0	0	0	0	0
tpend3_0026.1	1	1	1	1	1	1	1	1	1	1	0.811475	1	1	1	1	1	1	1	1	1	1	1	1	1	1	1	1	1	1	1	1	1	1	1	1	0.867925	1	1	1	1	1	1	1	1	1	1	1	1	1
tpend3_0026.2	0	0	0	0	0	0	0	0	0	0	0.188525	0	0	0	0	0	0	0	0	0	0	0	0	0	0	0	0	0	0	0	0	0	0	0	0	0.132075	0	0	0	0	0	0	0	0	0	0	0	0	0
tpend3_0027.1	0.524613	0.538776	0.483245	0.507326	0.48289	0.472422	0.506061	0.492063	0.459677	0.500914	0.469262	0.482659	0.504965	0.484177	0.489919	0.484127	0.530009	0.506912	0.646997	0.514599	0.496568	0.55665	0.55627	0.51083	0.537002	0.516224	0.638944	0.480392	0.56998	0.486971	0.602141	0.542265	0.586842	0.571823	0.619978	0.564211	0.538462	0.493994	0.47644	0.460145	0.552721	0.468591	0.444258	0.511029	0.530568	0.508299	0.548961	0.496278	0.512035
tpend3_0027.2	0.379747	0.325948	0.402116	0.368132	0.391635	0.398082	0.347727	0.349206	0.385484	0.343693	0.358607	0.361272	0.351773	0.376582	0.340726	0.373016	0.370729	0.394009	0.251844	0.39781	0.416476	0.362069	0.332262	0.397112	0.345351	0.382006	0.19604	0.404189	0.331981	0.438111	0.276539	0.298246	0.263158	0.237569	0.213898	0.250526	0.351648	0.406907	0.386387	0.445652	0.263605	0.448217	0.424979	0.362745	0.354803	0.379668	0.320475	0.404467	0.36105
tpend3_0027.3	0.0956399	0.135277	0.114638	0.124542	0.125475	0.129496	0.146212	0.15873	0.154839	0.155393	0.172131	0.156069	0.143262	0.139241	0.169355	0.142857	0.0992613	0.0990783	0.101159	0.0875912	0.0869565	0.0812808	0.111468	0.0920578	0.117647	0.10177	0.165017	0.115419	0.0980392	0.0749186	0.12132	0.15949	0.15	0.190608	0.166124	0.185263	0.10989	0.0990991	0.137173	0.0942029	0.183673	0.0831919	0.130763	0.126225	0.114629	0.112033	0.130564	0.0992556	0.126915
tpend3_0043.1	0.736402	0.725052	0.778061	0.758065	0.731214	1	0.686071	0.692884	0.660099	0.640199	0.661258	0.694444	0.695	0.70394	0.69697	0.723164	1	0.736111	1	0.75853	1	0.743961	1	0.748634	1	0.757937	0.637536	0.763448	0.790039	0.796651	0.714101	0.715084	0.684995	0.577586	0.575179	0.635938	1	0.752768	0.70679	0.747059	0.631841	1	1	1	1	1	0.725159	0.71831	0.733766
tpend3_0043.2	0.171548	0.203313	0.160714	0.177419	0.199422	0	0.226611	0.219101	0.256158	0.238213	0.239351	0.23538	0.221	0.215122	0.244318	0.20904	0	0.166667	0	0.15748	0	0.171498	0	0.185792	0	0.178571	0.280802	0.165911	0.147461	0.157895	0.196636	0.223464	0.232992	0.312997	0.299125	0.282813	0	0.184502	0.212963	0.188235	0.277363	0	0	0	0	0	0.207188	0.211268	0.191558
tpend3_0043.3	0.0920502	0.0716356	0.0612245	0.0645161	0.0693642	0	0.0873181	0.088015	0.0837438	0.121588	0.0993915	0.0701754	0.084	0.0809372	0.0587121	0.0677966	0	0.0972222	0	0.0839895	0	0.0845411	0	0.0655738	0	0.0634921	0.0816619	0.0706416	0.0625	0.0454545	0.0892626	0.0614525	0.082013	0.109416	0.125696	0.08125	0	0.0627306	0.0802469	0.0647059	0.090796	0	0	0	0	0	0.0676533	0.0704225	0.0746753
tpend3_0061.1	1	1	1	1	1	1	1	1	1	1	1	1	1	1	1	0.862745	1	0.830918	1	0.794118	1	0.864706	1	1	0.717095	1	1	0.849485	0.833333	1	1	1	1	1	1	1	0.762346	1	1	1	1	1	1	1	1	1	0.804714	1	1
tpend3_0061.2	0	0	0	0	0	0	0	0	0	0	0	0	0	0	0	0.137255	0	0.169082	0	0.205882	0	0.135294	0	0	0.270802	0	0	0.136082	0.166667	0	0	0	0	0	0	0	0.237654	0	0	0	0	0	0	0	0	0	0.195286	0	0
tpend3_0061.3	0	0	0	0	0	0	0	0	0	0	0	0	0	0	0	0	0	0	0	0	0	0	0	0	0.0121029	0	0	0.00721649	0	0	0	0	0	0	0	0	0	0	0	0	0	0	0	0	0	0	0	0	0
tpend3_0061.4	0	0	0	0	0	0	0	0	0	0	0	0	0	0	0	0	0	0	0	0	0	0	0	0	0	0	0	0.00721649	0	0	0	0	0	0	0	0	0	0	0	0	0	0	0	0	0	0	0	0	0
tpend3_0076.1	0.745498	0.710439	0.762325	0.758163	0.702044	0.73806	0.67977	0.675214	0.704819	0.691643	0.683074	0.697165	0.679908	0.685169	0.69141	0.768421	0.755598	0.777368	0.751834	0.759273	0.767375	0.755507	0.749144	0.7632	0.743509	0.757288	0.62006	0.750932	0.777286	0.781202	0.696772	0.691262	0.673878	0.556823	0.546235	0.620523	0.746606	0.761815	0.73131	0.766556	0.619403	0.788595	0.740936	0.754375	0.77575	0.75	0.725236	0.747774	0.762246
tpend3_0076.2	0.2497	0.276692	0.232524	0.241837	0.290881	0.257016	0.311763	0.314103	0.285141	0.300432	0.307427	0.296392	0.313184	0.297957	0.294412	0.231579	0.235598	0.210332	0.239965	0.228615	0.223938	0.230176	0.239298	0.2264	0.250197	0.229404	0.36822	0.241859	0.214159	0.208783	0.292852	0.297087	0.315846	0.426661	0.438036	0.369797	0.253394	0.231884	0.264732	0.22351	0.370149	0.207232	0.251813	0.2372	0.218952	0.243633	0.267689	0.246291	0.237754
tpend3_0076.3	0.00480192	0.0128694	0.00515085	0	0.00707547	0.00492368	0.00846689	0.0106838	0.0100402	0.00792507	0.00949914	0.0064433	0.00690846	0.0168739	0.0141785	0	0.00880383	0.0123001	0.00820026	0.012112	0.00868726	0.0143172	0.0115582	0.0104	0.00629426	0.013308	0.0117198	0.00720855	0.00855457	0.0100154	0.0103766	0.0116505	0.0102758	0.0165159	0.0157293	0.00968054	0	0.0063012	0.00395778	0.00993378	0.0104478	0.00417246	0.00725115	0.00842515	0.00529723	0.00636672	0.00707547	0.00593472	0
tpend3_0082.1	1	1	1	1	1	1	1	1	1	1	1	1	1	1	1	1	1	1	1	1	1	1	1	1	1	1	1	1	1	1	1	1	1	0.837708	0.812389	1	1	1	1	1	1	1	1	1	1	1	1	1	1
tpend3_0082.2	0	0	0	0	0	0	0	0	0	0	0	0	0	0	0	0	0	0	0	0	0	0	0	0	0	0	0	0	0	0	0	0	0	0.162292	0.187611	0	0	0	0	0	0	0	0	0	0	0	0	0	0
tpend3_0117.1	0.774756	0.764486	0.805383	0.81441	0.765969	0.786754	0.735135	0.767547	0.747076	0.740191	0.735521	0.767431	0.75512	0.742489	0.745318	0.8	0.794872	0.799419	0.784568	0.787107	0.791139	0.777207	0.784665	0.789536	1	0.795597	0.682737	0.786235	0.80983	0.80423	0.728116	0.734195	0.734876	0.597061	0.612712	0.668349	1	0.798795	0.788039	0.815832	0.710663	0.811032	0.792257	1	1	0.8	0.780446	0.784141	0.775
tpend3_0117.2	0.225244	0.235514	0.194617	0.18559	0.234031	0.213246	0.264865	0.232453	0.252924	0.259809	0.264479	0.232569	0.24488	0.257511	0.254682	0.2	0.205128	0.200581	0.215432	0.212893	0.208861	0.222793	0.215335	0.210464	0	0.204403	0.317263	0.213765	0.19017	0.19577	0.271884	0.265805	0.265124	0.402939	0.387288	0.331651	0	0.201205	0.211961	0.184168	0.289337	0.188968	0.207743	0	0	0.2	0.219554	0.215859	0.225
tpend3_0136.1	0.541635	0.581745	0.52751	0.511369	0.506539	0.530691	0.538911	0.48475	0.516115	0.527124	0.541946	0.544928	0.527907	0.540398	0.539674	0.53866	0.559341	0.539505	0.669827	0.536909	0.517533	0.542925	0.61088	0.520446	0.57818	0.544757	0.732258	0.54236	0.597376	0.54265	0.62925	0.651515	0.633771	0.690716	0.684506	0.640553	0.583218	0.514286	0.515665	0.536534	0.592893	0.499772	0.53205	0.543945	0.581869	0.493419	0.575758	0.530129	0.539007
tpend3_0136.2	0.458365	0.418255	0.47249	0.488631	0.493461	0.469309	0.461089	0.51525	0.483885	0.472876	0.458054	0.455072	0.472093	0.459602	0.460326	0.46134	0.440659	0.460495	0.330173	0.463091	0.482467	0.457075	0.38912	0.479554	0.42182	0.455243	0.267742	0.45764	0.402624	0.45735	0.37075	0.348485	0.366229	0.309284	0.315494	0.359447	0.416782	0.485714	0.484335	0.463466	0.407107	0.500228	0.46795	0.456055	0.418131	0.506581	0.424242	0.469871	0.460993
tpend3_0140.1	0.807233	0.797153	0.839187	0.8471	0.803549	0.813953	0.780111	1	0.788353	0.77808	0.773565	0.796808	0.79905	0.777961	0.775013	0.836406	0.82178	0.831878	0.811314	0.808261	0.845972	0.81268	0.811154	0.815547	1	0.824415	0.729192	0.819664	0.83472	0.827548	0.758771	0.769805	0.773784	0.6378	0.66303	0.712244	1	0.815047	0.817939	1	0.74257	0.840759	0.822979	1	1	1	0.817881	0.817105	0.796339
tpend3_0140.2	0.192767	0.202847	0.160813	0.1529	0.196451	0.186047	0.219889	0	0.211647	0.22192	0.226435	0.203192	0.20095	0.222039	0.224987	0.163594	0.17822	0.168122	0.188686	0.191739	0.154028	0.18732	0.188846	0.184453	0	0.175585	0.270808	0.180336	0.16528	0.172452	0.241229	0.230195	0.226216	0.3622	0.33697	0.287756	0	0.184953	0.182061	0	0.25743	0.159241	0.177021	0	0	0	0.182119	0.182895	0.203661
tpend3_0160.1	0.565525	0.609354	0.559052	0.525887	0.530689	0.553249	0.573842	0.526713	0.534666	0.551539	0.547831	0.566971	0.563406	0.569547	0.556813	0.535627	0.588034	0.555678	0.684263	0.555607	0.532475	0.560273	0.633864	0.537794	0.584008	0.5595	0.74666	0.572795	0.625199	0.562013	0.649822	0.65876	0.653778	0.716684	0.70327	0.650426	0.617429	0.540083	0.535316	0.558939	0.615982	0.526976	0.560391	0.58154	0.604167	0.529773	0.612642	0.578571	0.587675
tpend3_0160.2	0.425291	0.376855	0.425445	0.460211	0.456091	0.432912	0.413819	0.462834	0.450245	0.430611	0.43701	0.41933	0.42029	0.415912	0.427447	0.449631	0.400873	0.433297	0.303167	0.434743	0.456887	0.427597	0.35483	0.447395	0.403141	0.423961	0.237011	0.411996	0.361465	0.430797	0.336465	0.330004	0.332033	0.262854	0.274522	0.325822	0.369592	0.450826	0.452204	0.433202	0.368037	0.467169	0.427298	0.408481	0.384115	0.458727	0.371961	0.404545	0.398319
tpend3_0160.3	0.00918403	0.013791	0.0155039	0.0139022	0.01322	0.0138387	0.0123386	0.010453	0.0150897	0.0178492	0.0151594	0.0136986	0.0163043	0.0145405	0.0157403	0.014742	0.0110928	0.0110254	0.0125691	0.00965074	0.0106383	0.0121304	0.0113052	0.014811	0.012851	0.0165389	0.0163286	0.0152091	0.013336	0.00718993	0.0137125	0.011236	0.0141894	0.0204617	0.0222085	0.0237515	0.012979	0.00909091	0.0124801	0.00785855	0.0159817	0.00585529	0.0123116	0.00997817	0.0117188	0.0115001	0.0153971	0.0168831	0.0140056
tpend3_0163.1	0.574696	0.623357	0.574321	0.536218	0.541966	0.565164	0.584164	0.551543	0.554684	0.569955	0.559725	0.581484	0.579774	0.581466	0.568725	0.546569	0.597707	0.559978	0.692855	0.561395	0.544283	0.576062	0.643098	0.547754	0.592843	0.571837	0.75022	0.590152	0.638861	0.565725	0.661174	0.669035	0.666787	0.734454	0.725078	0.673966	0.65242	0.544314	0.548067	0.563366	0.631311	0.528887	0.571765	0.589032	0.615466	0.548412	0.631749	0.599482	0.602471
tpend3_0163.2	0.425304	0.376643	0.425679	0.463782	0.458034	0.434836	0.415836	0.448457	0.445316	0.430045	0.440275	0.418516	0.420226	0.418534	0.431275	0.453431	0.402293	0.440022	0.307145	0.438605	0.455717	0.423938	0.356902	0.452246	0.407157	0.428163	0.24978	0.409848	0.361139	0.434275	0.338826	0.330965	0.333213	0.265546	0.274922	0.326034	0.34758	0.455686	0.451933	0.436634	0.368689	0.471113	0.428235	0.410968	0.384534	0.451588	0.368251	0.400518	0.397529
tpend3_0187.1	0.754557	0.735118	0.762568	0.759505	0.75278	0.757287	0.715909	0.727085	0.71875	0.721519	0.717431	0.709103	0.728327	0.715009	0.714792	0.782427	0.776701	0.813299	0.809133	0.788263	0.758945	0.780488	0.773526	0.790009	0.806763	0.75411	0.753582	0.764689	0.811694	0.778733	0.735226	0.727621	0.745791	0.662281	0.66917	0.670944	1	0.792977	0.754193	0.798646	0.714286	0.802313	0.748347	0.801444	0.798165	0.781768	0.777036	0.763012	0.754589
tpend3_0187.2	0.245443	0.264882	0.237432	0.240495	0.24722	0.242713	0.284091	0.272915	0.28125	0.278481	0.282569	0.290897	0.271673	0.284991	0.285208	0.217573	0.223299	0.186701	0.190867	0.211737	0.241055	0.219512	0.226474	0.209991	0.193237	0.24589	0.246418	0.235311	0.188306	0.221267	0.264774	0.272379	0.254209	0.337719	0.33083	0.329056	0	0.207023	0.245807	0.201354	0.285714	0.197687	0.251653	0.198556	0.201835	0.218232	0.222964	0.236988	0.245411
tpend3_0199.1	0.828488	0.822295	0.848649	0.812121	0.81348	1	0.818293	0.792804	0.817204	0.815864	0.805495	0.79977	0.821918	0.81911	0.817221	0.862963	0.852982	1	1	0.847095	0.818328	0.842949	1	1	1	0.834197	0.841693	0.849331	0.891538	0.837022	0.827425	0.814879	0.823569	0.788621	0.794923	0.793496	1	1	1	0.864516	0.813894	0.86376	0.830013	1	1	0.827055	1	0.814229	1
tpend3_0199.2	0.171512	0.177705	0.151351	0.187879	0.18652	0	0.181707	0.207196	0.182796	0.184136	0.194505	0.20023	0.178082	0.18089	0.182779	0.137037	0.147018	0	0	0.152905	0.181672	0.157051	0	0	0	0.165803	0.158307	0.150669	0.108462	0.162978	0.172575	0.185121	0.176431	0.211379	0.205077	0.206504	0	0	0	0.135484	0.186106	0.13624	0.169987	0	0	0.172945	0	0.185771	0
tpend3_0211.1	0.054008	0.0706497	0.070059	0.0621971	0.0680544	0.0704633	0.0824468	0.0897666	0.0737052	0.0884956	0.0833333	0.0693642	0.0791246	0.0826722	0.0899844	0.0570342	0.0611735	0.0635786	0.0542942	0.0633284	0.0664962	0.0713392	0.0590523	0.0678541	0.0656425	0.0774194	0.0765093	0.0682771	0.0546398	0.0827815	0.0749373	0.0720667	0.0705945	0.0958063	0.102765	0.0921811	0.0353618	0.0662526	0.0806523	0.0561798	0.078341	0.0675381	0.070489	0.0607903	0.0519017	0.0638731	0.0672269	0.0637652	0.073741
tpend3_0211.2	0.945992	0.92935	0.929941	0.937803	0.931946	0.929537	0.917553	0.910233	0.926295	0.911504	0.916667	0.930636	0.920875	0.917328	0.910016	0.942966	0.938826	0.936421	0.945706	0.936672	0.933504	0.928661	0.940948	0.932146	0.934358	0.922581	0.923491	0.931723	0.94536	0.917219	0.925063	0.927933	0.929406	0.904194	0.897235	0.907819	0.964638	0.933747	0.919348	0.94382	0.921659	0.932462	0.929511	0.93921	0.948098	0.936127	0.932773	0.936235	0.926259
tpend3_0239.1	0.744921	0.771024	0.798365	0.805732	0.775248	0.772313	0.739311	0.736128	0.755	0.761418	0.751375	0.761823	0.772376	0.760519	0.741935	0.871212	0.801759	1	1	0.807065	0.792605	0.792271	0.793651	1	1	0.799755	0.775308	0.803464	0.838863	0.798859	0.774758	0.755841	0.768979	0.706745	0.720131	0.702791	1	0.809045	0.768927	0.829653	0.749373	0.814516	0.780868	1	1	1	0.775281	0.795302	0.778646
tpend3_0239.2	0.21219	0.180174	0.166213	0.146497	0.183168	0.18306	0.213493	0.207152	0.195833	0.201772	0.189219	0.194302	0.18674	0.184821	0.215578	0.128788	0.159675	0	0	0.163043	0.175241	0.144928	0.164021	0	0	0.158604	0.17613	0.157003	0.125592	0.156919	0.172731	0.195093	0.183246	0.231672	0.224223	0.238095	0	0.150754	0.184746	0.138801	0.209691	0.145161	0.166456	0	0	0	0.179775	0.177852	0.177951
tpend3_0239.3	0.0428894	0.0488017	0.0354223	0.0477707	0.0415842	0.0446266	0.047196	0.0567201	0.0491667	0.0368098	0.0594059	0.0438746	0.040884	0.0546599	0.0424862	0	0.0385656	0	0	0.0298913	0.0321543	0.0628019	0.042328	0	0	0.0416412	0.0485618	0.0395331	0.035545	0.0442225	0.0525104	0.0490654	0.0477749	0.0615836	0.0556465	0.0591133	0	0.040201	0.0463277	0.0315457	0.0409357	0.0403226	0.0526759	0	0	0	0.0449438	0.0268456	0.0434028
tpend3_0253.1	0.748768	0.754241	0.790499	0.777457	0.746655	0.747458	0.721278	0.713799	0.73285	0.734985	0.711439	0.723173	0.747535	0.731795	0.715407	0.826389	0.777086	0.781705	0.795238	0.783251	0.769763	0.784123	0.772589	1	1	0.776362	0.741756	0.80253	0.820144	0.80186	0.768167	0.738388	0.755037	0.678284	0.687012	0.686702	1	0.802867	0.754073	0.804945	0.724957	1	0.763406	1	1	0.792402	0.752621	0.759671	0.765889
tpend3_0253.2	0.189163	0.18146	0.16078	0.17341	0.190009	0.188136	0.20213	0.204429	0.19855	0.189474	0.21845	0.208398	0.181953	0.202235	0.217546	0.138889	0.171856	0.16632	0.142857	0.150246	0.171937	0.171309	0.173438	0	0	0.173812	0.194612	0.1409	0.130029	0.152558	0.17717	0.191137	0.179487	0.246351	0.237812	0.231405	0	0.149343	0.178717	0.17033	0.200926	0	0.181791	0	0	0.164179	0.197065	0.188477	0.17136
tpend3_0253.3	0.062069	0.0642998	0.0487211	0.0491329	0.0633363	0.0644068	0.0765914	0.0817717	0.0686001	0.0755418	0.0701107	0.0684292	0.0705128	0.0659697	0.0670471	0.0347222	0.0510585	0.0519751	0.0619048	0.0665025	0.0583004	0.0445682	0.0539721	0	0	0.0498262	0.0636321	0.0565706	0.0498268	0.0455814	0.0546624	0.0704752	0.0654762	0.0753649	0.0751768	0.0818933	0	0.0477897	0.0672098	0.0247253	0.074117	0	0.0548026	0	0	0.0434193	0.0503145	0.0518519	0.0627514
tpend3_0265.1	0.602352	0.636932	0.613377	0.608592	0.617504	0.620047	0.627143	0.607843	0.627851	0.632614	0.631438	0.630651	0.628267	0.628143	0.594824	0.606186	0.636797	0.604782	0.72148	0.614951	0.597173	0.59116	0.677721	0.614703	0.677358	0.596321	0.761135	0.613973	0.658329	0.574688	0.685956	0.674245	0.683409	0.706471	0.710492	0.682119	0.731013	0.602825	0.626941	0.63747	0.681521	0.59628	0.607333	0.648924	0.655608	0.620964	0.66737	0.620726	0.630595
tpend3_0265.2	0.367199	0.327718	0.358324	0.361973	0.34846	0.338231	0.332128	0.353431	0.334831	0.331149	0.328258	0.331196	0.332523	0.332157	0.368378	0.375258	0.335684	0.364744	0.248099	0.358002	0.366608	0.387968	0.290743	0.35961	0.292478	0.370569	0.197077	0.358277	0.316835	0.400869	0.281968	0.287034	0.281279	0.243721	0.239811	0.277127	0.236287	0.367551	0.342694	0.340633	0.268152	0.376732	0.361318	0.315968	0.317761	0.350633	0.299578	0.338769	0.332514
tpend3_0265.3	0.0304492	0.0353497	0.0282984	0.0294352	0.0340357	0.0417213	0.0407297	0.0387255	0.0373186	0.0362375	0.0403045	0.0381533	0.0392097	0.0397	0.0367974	0.0185567	0.0275184	0.0304735	0.0304214	0.0270473	0.0362191	0.0208717	0.0315361	0.0256864	0.0301642	0.0331104	0.0417885	0.0277508	0.0248359	0.0244432	0.0320763	0.0387211	0.035312	0.0498084	0.0496976	0.0407539	0.0327004	0.0296245	0.0303653	0.0218978	0.0503265	0.0269876	0.0313496	0.0351076	0.0266306	0.0284021	0.033052	0.040505	0.0368913
tpend3_0325.1	1	1	1	1	1	1	1	1	1	1	0.737255	1	1	1	0.713178	0.75	1	1	1	0.760714	1	1	1	1	1	1	1	1	1	1	1	1	1	1	1	1	1	1	1	1	1	1	1	1	1	0.771878	1	0.707071	1
tpend3_0325.2	0	0	0	0	0	0	0	0	0	0	0.262745	0	0	0	0.286822	0.25	0	0	0	0.239286	0	0	0	0	0	0	0	0	0	0	0	0	0	0	0	0	0	0	0	0	0	0	0	0	0	0.228122	0	0.292929	0
tpend3_0329.1	0.813605	0.797644	0.801724	1	0.796329	1	0.780959	0.794956	0.794326	0.788696	0.783435	0.786822	0.760218	0.789895	0.778485	0.845361	0.838235	0.852459	1	1	0.799154	0.821958	1	0.825843	1	0.812199	0.771473	0.826087	0.839314	0.822785	0.779101	0.787183	0.770469	0.700617	0.698332	0.712485	1	1	1	1	0.763553	1	1	0.824136	1	0.836158	0.82263	0.80072	0.815109
tpend3_0329.2	0.170068	0.181063	0.187931	0	0.181818	0	0.199462	0.191886	0.181245	0.189565	0.193483	0.186531	0.224796	0.191596	0.200509	0.154639	0.146599	0.147541	0	0	0.17759	0.178042	0	0.155431	0	0.187801	0.204754	0.157867	0.143526	0.164557	0.20172	0.187827	0.206788	0.26979	0.275759	0.263505	0	0	0	0	0.21226	0	0	0.154033	0	0.144068	0.17737	0.17527	0.161034
tpend3_0329.3	0.0163265	0.0212927	0.0103448	0	0.0218531	0	0.0195791	0.0131579	0.0244287	0.0217391	0.0230821	0.0266473	0.0149864	0.0185093	0.0210057	0	0.0151654	0	0	0	0.0232558	0	0	0.0187266	0	0	0.0237725	0.0160455	0.0171607	0.0126582	0.0191799	0.0249899	0.0227432	0.0295931	0.0259083	0.0240096	0	0	0	0	0.0241868	0	0	0.0218314	0	0.019774	0	0.0240096	0.0238569
tpend3_0334.1	0.671079	0.668224	0.70184	0.664905	0.667254	0.675399	0.667825	0.681717	0.675086	0.672096	0.663075	0.659289	0.670363	0.659543	0.658537	0.692161	0.682211	0.686173	0.7672	0.67375	0.670947	0.67495	0.71819	0.696867	0.732274	0.652788	0.750292	0.683656	0.719453	0.690898	0.701798	0.705297	0.728562	0.685194	0.684809	0.710684	0.804781	0.678198	0.665437	0.691006	0.69922	0.675418	0.669657	0.709754	0.725382	0.704374	0.730007	0.66383	0.681365
tpend3_0334.2	0.253225	0.245704	0.226994	0.266843	0.25132	0.246014	0.243461	0.238573	0.239571	0.246892	0.249755	0.253991	0.236895	0.251044	0.249531	0.237094	0.240415	0.247022	0.168446	0.252083	0.251471	0.249832	0.204639	0.234699	0.205379	0.260223	0.155193	0.238219	0.211535	0.223135	0.195026	0.197929	0.181535	0.175485	0.184211	0.166267	0.141434	0.252613	0.258303	0.24488	0.202708	0.256165	0.262031	0.219686	0.216778	0.227149	0.19956	0.262614	0.255118
tpend3_0334.3	0.0594026	0.0699427	0.0543967	0.0537208	0.0633803	0.0603645	0.0684105	0.0624303	0.0619977	0.0608658	0.0670911	0.0674891	0.0749328	0.0685335	0.0712946	0.0707457	0.060449	0.0523045	0.0498221	0.05875	0.0561798	0.0577569	0.0601746	0.0539759	0.0480848	0.0698885	0.0775963	0.062252	0.0568915	0.068268	0.0837232	0.0744723	0.071231	0.11335	0.103469	0.10024	0.0378486	0.0565766	0.0580566	0.0516474	0.075913	0.0501193	0.0544454	0.0563297	0.0449331	0.0533937	0.052091	0.0583587	0.0509186
tpend3_0334.4	0.0162933	0.016129	0.0167689	0.014531	0.0180458	0.0182232	0.0203036	0.0172798	0.0233448	0.0201457	0.0200784	0.0192308	0.0178091	0.0208794	0.0206379	0	0.0169257	0.0145003	0.0145314	0.0154167	0.0214018	0.0174614	0.0169959	0.0144578	0.0142624	0.0171004	0.0169195	0.015873	0.0121212	0.0176991	0.0194533	0.0223019	0.0186722	0.0259709	0.027512	0.0228091	0.0159363	0.0126126	0.0182042	0.0124666	0.0221584	0.0182975	0.0138662	0.0142307	0.0129063	0.015083	0.0183419	0.0151976	0.0125984
tpend3_0337.1	0.677901	0.68148	0.703828	0.675446	0.679838	0.688125	0.681623	0.686712	0.687574	0.683723	0.672	0.671636	0.689487	0.675377	0.674017	0.699612	0.698815	0.69734	0.774253	0.695819	0.675209	0.68907	0.722341	0.71076	0.737705	0.669081	0.773465	0.695197	0.733159	0.708549	0.724733	0.727796	0.72425	0.718546	0.71135	0.728327	0.809322	0.686809	0.67116	0.715857	0.715794	0.690418	0.67245	0.717418	0.729455	0.719713	0.736006	0.664592	0.69308
tpend3_0337.2	0.317929	0.311706	0.291123	0.319196	0.31612	0.308054	0.316508	0.313288	0.308087	0.312307	0.328	0.328364	0.307021	0.321106	0.322627	0.300388	0.296801	0.30266	0.222697	0.299061	0.324791	0.303462	0.273852	0.279862	0.259773	0.323294	0.223638	0.296755	0.260387	0.279145	0.262824	0.263569	0.26816	0.268421	0.279141	0.260684	0.190678	0.307296	0.32706	0.284143	0.284206	0.306716	0.325251	0.280451	0.268317	0.277044	0.263994	0.329185	0.30692
tpend3_0337.3	0.00416956	0.00681325	0.00504838	0.00535714	0.00404131	0.00382128	0.00186951	0	0.00433925	0.00397	0	0	0.00349284	0.00351759	0.00335571	0	0.00438389	0	0.00305064	0.00511945	0	0.00746775	0.0038068	0.00937808	0.00252207	0.00762486	0.00289687	0.00804803	0.00645422	0.0123057	0.0124429	0.00863487	0.00758945	0.0130326	0.0095092	0.010989	0	0.00589536	0.00178026	0	0	0.0028665	0.00229933	0.00213155	0.00222772	0.00324299	0	0.00622277	0
tpend3_0340.1	0.73456	0.742273	0.76696	0.726507	0.737155	0.73976	0.742516	0.749725	0.746756	0.744672	0.738663	0.728211	0.748114	0.739818	0.73933	0.755963	0.751184	0.741855	0.821071	0.737535	0.734184	0.745048	0.780674	0.753247	0.780065	0.725948	1	0.750183	0.778844	0.767571	0.79318	0.783096	0.797139	0.800378	0.796178	0.813073	1	0.742847	0.725097	0.74503	0.790476	0.732226	0.727021	0.765215	0.775276	0.761957	0.784495	0.722772	0.740102
tpend3_0340.2	0.26544	0.257727	0.23304	0.273493	0.262845	0.26024	0.257484	0.250275	0.253244	0.255328	0.261337	0.271789	0.251886	0.260182	0.26067	0.244037	0.248816	0.258145	0.178929	0.262465	0.265816	0.254952	0.219326	0.246753	0.219935	0.274052	0	0.249817	0.221156	0.232429	0.20682	0.216904	0.202861	0.199622	0.203822	0.186927	0	0.257153	0.274903	0.25497	0.209524	0.267774	0.272979	0.234785	0.224724	0.238043	0.215505	0.277228	0.259898
tpend3_0355.1	0.604496	0.610531	0.623584	0.575685	0.602951	0.605964	0.60283	0.608479	0.609322	0.586648	0.601848	0.591239	0.592285	0.608921	0.593208	0.63871	0.62389	0.619247	0.707383	0.613828	0.606406	0.618946	0.661262	0.624514	0.658001	0.608285	0.739245	0.619285	0.668035	0.638844	0.669226	0.656066	0.674657	0.694404	0.681602	0.687058	0.723881	0.609638	0.596246	0.608696	0.667909	0.595989	0.598505	0.637778	0.646154	0.628613	0.628303	0.586854	0.598676
tpend3_0355.2	0.381904	0.370689	0.361093	0.407877	0.378518	0.377874	0.379376	0.374896	0.371358	0.39329	0.378129	0.391355	0.386552	0.372561	0.388302	0.351613	0.360833	0.371548	0.275551	0.372344	0.377797	0.370942	0.324455	0.361089	0.327819	0.380749	0.236482	0.365543	0.322438	0.35313	0.316871	0.320328	0.297281	0.283915	0.293116	0.296764	0.267413	0.377246	0.390375	0.3799	0.309726	0.391913	0.386216	0.347618	0.340039	0.356936	0.352907	0.397183	0.389739
tpend3_0355.3	0.0135998	0.0187799	0.0153231	0.0164384	0.0185312	0.0161621	0.0177946	0.0166251	0.0193192	0.0200623	0.0200231	0.0174064	0.0211626	0.0185185	0.0184906	0.00967742	0.0152774	0.00920502	0.0170662	0.013828	0.0157964	0.0101118	0.014283	0.0143969	0.0141796	0.0109656	0.024273	0.0151716	0.00952694	0.00802568	0.0139033	0.0236066	0.028062	0.0216808	0.0252816	0.016178	0.00870647	0.0131166	0.0133786	0.0114041	0.0223653	0.0120981	0.0152796	0.0146038	0.0138067	0.0144509	0.0187904	0.0159624	0.0115846
tpend3_0361.1	0.507566	0.499857	0.527598	0.475967	0.486217	0.5066	0.47692	0.473943	0.498547	0.476792	0.475023	0.466984	0.480025	0.488128	0.463996	0.536542	0.530046	0.533113	0.621562	0.523269	0.501746	0.526727	0.563648	0.5374	0.573745	0.514966	0.626343	0.524131	0.585749	0.567727	0.559228	0.537953	0.561501	0.538948	0.5403	0.529156	0.635202	0.51741	0.486668	0.514778	0.529022	0.503414	0.495883	0.537281	0.562782	0.530693	0.536835	0.484127	0.504708
tpend3_0361.2	0.492434	0.500143	0.472402	0.524033	0.513783	0.4934	0.52308	0.526057	0.501453	0.523208	0.524977	0.533016	0.519975	0.511872	0.536004	0.463458	0.469954	0.466887	0.378438	0.476731	0.498254	0.473273	0.436352	0.4626	0.426255	0.485034	0.373657	0.475869	0.414251	0.432273	0.440772	0.462047	0.438499	0.461052	0.4597	0.470844	0.364798	0.48259	0.513332	0.485222	0.470978	0.496586	0.504117	0.462719	0.437218	0.469307	0.463165	0.515873	0.495292
tpend3_0373.1	0.623175	0.628962	0.639338	0.579387	0.617506	0.616662	0.609603	0.613946	0.624686	0.613449	0.607481	0.605433	0.605499	0.624826	0.607002	0.677536	0.634494	0.633318	0.72614	0.629658	0.622423	0.637019	0.673348	0.639983	0.665867	0.629707	0.759522	0.641332	0.674826	0.667991	0.687615	0.675047	0.702521	0.722057	0.710793	0.691765	0.692019	0.62492	0.609072	0.606286	0.680048	0.604752	0.611236	0.643194	0.648785	0.62997	0.63249	0.608718	0.600096
tpend3_0373.2	0.376825	0.371038	0.360662	0.420613	0.382494	0.383338	0.390397	0.386054	0.375314	0.386551	0.392519	0.394567	0.394501	0.375174	0.392998	0.322464	0.365506	0.366682	0.27386	0.370342	0.377577	0.362981	0.326652	0.360017	0.334133	0.370293	0.240478	0.358668	0.325174	0.332009	0.312385	0.324953	0.297479	0.277943	0.289207	0.308235	0.307981	0.37508	0.390928	0.393714	0.319952	0.395248	0.388764	0.356806	0.351215	0.37003	0.36751	0.391282	0.399904
tpend3_0376.1	0.558284	0.543234	0.57563	0.52131	0.541404	0.552061	0.529222	0.542116	0.555556	0.53972	0.523703	0.531094	0.518894	0.544509	0.523246	0.599271	0.566011	0.583723	0.657762	0.571374	0.553678	0.57749	0.6	0.581145	0.610277	0.561186	0.665143	0.573521	0.62152	0.594378	0.590972	0.586079	0.607034	0.584637	0.59299	0.581615	0.673362	0.559987	0.540591	0.567921	0.586688	0.553977	0.540856	0.584523	0.600998	0.578904	0.559868	0.533854	0.551642
tpend3_0376.2	0.441716	0.456766	0.42437	0.47869	0.458596	0.447939	0.470778	0.457884	0.444444	0.46028	0.476297	0.468906	0.481106	0.455491	0.476754	0.400729	0.433989	0.416277	0.342238	0.428626	0.446322	0.42251	0.4	0.418855	0.389723	0.438814	0.334857	0.426479	0.37848	0.405622	0.409028	0.413921	0.392966	0.415363	0.40701	0.418385	0.326638	0.440013	0.459409	0.432079	0.413312	0.446023	0.459144	0.415477	0.399002	0.421096	0.440132	0.466146	0.448358
tpend3_0382.1	0.684048	0.715461	0.693893	0.652039	0.686374	0.697472	0.700501	0.704087	0.712672	0.695079	0.708569	0.698903	0.700423	0.708409	0.699826	0.710383	0.706559	0.694019	0.790723	0.70098	0.678625	0.705061	0.743795	0.706414	0.736425	0.689973	1	0.708692	0.737158	0.702903	0.782874	0.768356	0.787819	0.839239	0.836506	0.794852	0.77413	0.69053	0.681183	0.659367	0.780024	0.667842	0.681793	0.705914	0.712217	0.703192	0.723377	0.673744	0.691445
tpend3_0382.2	0.315952	0.284539	0.306107	0.347961	0.313626	0.302528	0.299499	0.295913	0.287328	0.304921	0.291431	0.301097	0.299577	0.291591	0.300174	0.289617	0.293441	0.305981	0.209277	0.29902	0.321375	0.294939	0.256205	0.293586	0.263575	0.310027	0	0.291308	0.262842	0.297097	0.217126	0.231644	0.212181	0.160761	0.163494	0.205148	0.22587	0.30947	0.318817	0.340633	0.219976	0.332158	0.318207	0.294086	0.287783	0.296808	0.276623	0.326256	0.308555
tpend3_0384.1	0.563463	0.570429	0.582312	0.523735	0.553683	0.55958	0.537645	0.549728	0.557842	0.552632	0.542795	0.545032	0.542495	0.561762	0.538894	0.601786	0.576694	0.585984	0.667832	0.583427	0.55754	0.59632	0.613948	0.595137	0.603922	0.572491	0.693115	0.589735	0.632987	0.614245	0.61758	0.615385	0.627348	0.62868	0.6232	0.601266	0.671992	0.568895	0.545974	0.566159	0.59735	0.557531	0.547506	0.581853	0.600766	0.587827	0.572997	0.555556	0.555093
tpend3_0384.2	0.436537	0.429571	0.417688	0.476265	0.446317	0.44042	0.462355	0.450272	0.442158	0.447368	0.457205	0.454968	0.457505	0.438238	0.461106	0.398214	0.423306	0.414016	0.332168	0.416573	0.44246	0.40368	0.386052	0.404863	0.396078	0.427509	0.306885	0.410265	0.367013	0.385755	0.38242	0.384615	0.372652	0.37132	0.3768	0.398734	0.328008	0.431105	0.454026	0.433841	0.40265	0.442469	0.452494	0.418147	0.399234	0.412173	0.427003	0.444444	0.444907
tpend3_0394.1	0.548653	0.559161	0.551724	0.502191	0.533717	0.541887	0.520818	0.540829	0.534272	0.529113	0.517136	0.51821	0.537721	0.5522	0.53137	0.579968	0.555735	0.574175	0.648565	0.565737	0.546124	0.593917	0.601401	0.577379	0.579522	0.558383	0.683382	0.566078	0.614698	0.577823	0.602672	0.596135	0.606524	0.627018	0.618587	0.593255	0.620374	0.557296	0.527834	0.544554	0.577731	0.543788	0.531316	0.551667	0.574742	0.563715	0.555365	0.539535	0.524846
tpend3_0394.2	0.451347	0.440839	0.448276	0.497809	0.466283	0.458113	0.479182	0.459171	0.465728	0.470887	0.482864	0.48179	0.462279	0.4478	0.46863	0.420032	0.444265	0.425825	0.351435	0.434263	0.453876	0.406083	0.398599	0.422621	0.420478	0.441617	0.316618	0.433922	0.385302	0.422177	0.397328	0.403865	0.393476	0.372982	0.381413	0.406745	0.379626	0.442704	0.472166	0.455446	0.422269	0.456212	0.468684	0.448333	0.425258	0.436285	0.444635	0.460465	0.475154
tpend3_0399.1	0.538276	0.546574	0.548167	0.490267	0.52465	0.533482	0.507274	0.534913	0.524731	0.524743	0.512754	0.511576	0.52431	0.539849	0.515208	0.570288	0.540287	0.564123	0.640482	0.556315	0.534351	0.582206	0.589116	0.571695	0.573869	0.545989	0.670237	0.551751	0.601038	0.560621	0.589257	0.579165	0.591866	0.608982	0.604932	0.584203	0.619111	0.538766	0.513283	0.535202	0.561821	0.533436	0.517548	0.542634	0.564401	0.556416	0.53246	0.526838	0.515743
tpend3_0399.2	0.461724	0.453426	0.451833	0.509733	0.47535	0.466518	0.492726	0.465087	0.475269	0.475257	0.487246	0.488424	0.47569	0.460151	0.484792	0.429712	0.459713	0.435877	0.359518	0.443685	0.465649	0.417794	0.410884	0.428305	0.426131	0.454011	0.329763	0.448249	0.398962	0.439379	0.410743	0.420835	0.408134	0.391018	0.395068	0.415797	0.380889	0.461234	0.486717	0.464798	0.438179	0.466564	0.482452	0.457366	0.435599	0.443584	0.46754	0.473162	0.484257
tpend3_0409.1	0.444239	0.43949	0.458615	0.40659	0.427493	0.437733	0.407166	0.43098	0.429895	0.423668	0.411003	0.41146	0.421485	0.430141	0.413402	0.478964	0.447465	0.491609	0.555639	0.471643	0.450518	0.473085	0.49617	0.476368	0.51073	0.457512	0.547132	0.457432	0.518128	0.456681	0.480016	0.462974	0.48793	0.43831	0.455609	0.44312	0.544444	0.450708	0.426137	0.465855	0.448743	0.454877	0.432475	0.468196	0.498381	0.464267	0.445763	0.431364	0.432177
tpend3_0409.2	0.544926	0.547655	0.533977	0.584773	0.562008	0.554607	0.581646	0.55451	0.562033	0.567179	0.580007	0.578445	0.566949	0.556947	0.574149	0.521036	0.543134	0.498158	0.436654	0.521512	0.541201	0.513975	0.492995	0.51805	0.481677	0.533961	0.436192	0.534073	0.47335	0.536955	0.509138	0.526447	0.501846	0.540163	0.532697	0.538997	0.445635	0.539093	0.561278	0.526707	0.538029	0.538438	0.555504	0.524307	0.495144	0.526821	0.543503	0.556641	0.557571
tpend3_0409.3	0.0108351	0.0128547	0.00740741	0.00863724	0.0104987	0.00766032	0.0111882	0.0145098	0.00807175	0.00915332	0.00898957	0.0100955	0.0115651	0.0129119	0.0124497	0	0.00940092	0.0102333	0.00770677	0.00684485	0.00828157	0.01294	0.010835	0.00558243	0.00759327	0.0085269	0.0166765	0.00849421	0.00852185	0.00636319	0.0108456	0.0105787	0.0102244	0.0215268	0.0116945	0.0178838	0.00992064	0.0101983	0.0125847	0.00743746	0.0132275	0.0066849	0.0120219	0.00749659	0.00647496	0.00891174	0.0107345	0.0119947	0.0102524
tpend3_0430.1	0.528495	0.55824	0.548539	0.494877	0.534247	0.538888	0.512688	0.570138	0.53819	0.531621	0.525165	0.535772	0.53519	0.548144	0.52197	0.560127	0.548739	0.558317	0.65728	0.557382	0.554	0.578141	0.601802	0.555281	0.577799	0.547784	0.697901	0.536147	0.598799	0.536506	0.592666	0.600596	0.619722	0.625096	0.624374	0.596907	0.640866	0.543359	0.52861	0.539125	0.577944	0.533494	0.520214	0.543704	0.570249	0.545672	0.53253	0.542013	0.502919
tpend3_0430.2	0.452338	0.420333	0.438266	0.490841	0.449825	0.441722	0.465894	0.407859	0.446533	0.444302	0.455397	0.446341	0.449142	0.435651	0.459957	0.43038	0.433838	0.428056	0.325861	0.431236	0.432	0.403473	0.377658	0.43059	0.405756	0.435809	0.280877	0.447643	0.384685	0.451017	0.388604	0.378838	0.355556	0.34387	0.346469	0.372644	0.349979	0.445939	0.455645	0.448939	0.396439	0.455092	0.4634	0.441027	0.417558	0.440814	0.449398	0.442752	0.48457
tpend3_0430.3	0.0191669	0.0214269	0.0131951	0.0142813	0.0159286	0.0193906	0.0214188	0.0220039	0.0152761	0.024077	0.0194377	0.0178862	0.0156677	0.016205	0.0180723	0.00949367	0.0174232	0.0136273	0.0168581	0.0113816	0.014	0.0183861	0.0205405	0.0141293	0.0164453	0.0164076	0.0212223	0.0162102	0.0165165	0.0124769	0.0187303	0.0205663	0.0247222	0.0310332	0.0291572	0.0304495	0.00915522	0.0107025	0.015745	0.0119363	0.025617	0.0114148	0.0163859	0.0152689	0.0121928	0.0135135	0.0180723	0.0152355	0.0125104
tpend3_0449.1	0.266942	0.26374	0.286498	0.250543	0.251085	0.253328	0.203984	0.233969	0.224328	0.214581	0.204678	0.206252	0.223062	0.221848	0.206224	0.305466	0.293281	0.315895	0.382396	0.309614	0.277493	0.304008	0.324868	0.289631	0.333437	0.292613	0.319055	0.27435	0.359673	0.290901	0.277449	0.274552	0.28385	0.187427	0.188478	0.204026	0.39221	0.288255	0.24786	0.297603	0.223171	0.289035	0.253423	0.300763	0.345334	0.286505	0.285957	0.274128	0.250806
tpend3_0449.2	0.393713	0.382011	0.393173	0.446135	0.402046	0.391718	0.40664	0.411069	0.404243	0.402101	0.411765	0.402084	0.394442	0.393752	0.406977	0.406752	0.38114	0.386318	0.336354	0.381404	0.379582	0.368558	0.349537	0.395782	0.363069	0.380282	0.468015	0.392256	0.328186	0.389439	0.413507	0.417452	0.408646	0.5844	0.574734	0.518756	0.335904	0.400056	0.407146	0.412783	0.457317	0.407032	0.416489	0.399128	0.371234	0.398491	0.383352	0.38106	0.418145
tpend3_0449.3	0.339346	0.354249	0.320329	0.303322	0.346869	0.354955	0.389376	0.354962	0.371429	0.383317	0.383557	0.391664	0.382496	0.3844	0.386799	0.287781	0.325579	0.297787	0.28125	0.308982	0.342925	0.327434	0.325594	0.314587	0.303493	0.327105	0.21293	0.333394	0.31214	0.319661	0.309044	0.307996	0.307504	0.228172	0.236788	0.277219	0.271886	0.311688	0.344994	0.289614	0.319512	0.303933	0.330088	0.300109	0.283431	0.315004	0.330691	0.344812	0.331048
tpend3_0469.1	0.853357	0.846318	1	1	1	1	1	0.830097	0.84427	0.817308	0.836416	1	1	0.837656	0.832421	0.852941	1	1	1	1	1	1	1	1	1	0.857719	1	0.854319	1	0.863561	0.830681	0.836649	1	0.788536	0.775	0.815003	1	1	1	1	1	1	1	1	1	1	1	1	1
tpend3_0469.2	0.134276	0.136628	0	0	0	0	0	0.146845	0.146915	0.17094	0.154335	0	0	0.149215	0.147864	0.147059	0	0	0	0	0	0	0	0	0	0.126135	0	0.131017	0	0.124792	0.156112	0.148168	0	0.189948	0.204102	0.165737	0	0	0	0	0	0	0	0	0	0	0	0	0
tpend3_0469.3	0.0123675	0.0170543	0	0	0	0	0	0.0230583	0.00881489	0.0117521	0.00924856	0	0	0.0131284	0.0197152	0	0	0	0	0	0	0	0	0	0	0.0161453	0	0.0146637	0	0.0116473	0.0132069	0.0151832	0	0.0215162	0.0208984	0.01926	0	0	0	0	0	0	0	0	0	0	0	0	0
tpend3_0495.1	0.420017	0.430316	0.434019	0.394863	0.412278	0.417154	0.391556	0.419511	0.41351	0.396858	0.410086	0.401427	0.414004	0.407396	0.398151	0.449868	0.449631	0.45205	0.524899	0.455559	0.421155	0.442265	0.469963	0.443929	0.471968	0.432316	0.541298	0.43215	0.499257	0.443927	0.464262	0.451694	0.475146	0.44	0.45535	0.420073	0.537782	0.430918	0.410141	0.456263	0.438705	0.417601	0.412043	0.449538	0.479444	0.447398	0.468377	0.433859	0.420983
tpend3_0495.2	0.579983	0.569684	0.565981	0.605137	0.587722	0.582846	0.608444	0.580489	0.58649	0.603142	0.589914	0.598573	0.585996	0.592604	0.601849	0.550132	0.550369	0.54795	0.475101	0.544441	0.578845	0.557735	0.530037	0.556071	0.528032	0.567684	0.458702	0.56785	0.500743	0.556073	0.535738	0.548306	0.524854	0.56	0.54465	0.579927	0.462218	0.569082	0.589859	0.543737	0.561295	0.582399	0.587957	0.550462	0.520556	0.552602	0.531623	0.566141	0.579017
tpend3_0518.1	0.541263	0.576006	0.551577	0.513557	0.536659	0.546589	0.542631	0.535703	0.551282	0.529475	0.545999	0.535998	0.538378	0.554553	0.54027	0.558908	0.579187	0.561682	0.646732	0.560948	0.538434	0.559322	0.604782	0.55068	0.607426	0.541319	0.700698	0.557188	0.600029	0.566683	0.607314	0.605479	0.611371	0.634947	0.637386	0.588074	0.620913	0.546479	0.535544	0.544413	0.595345	0.535779	0.543578	0.563872	0.587257	0.564306	0.600875	0.55947	0.543471
tpend3_0518.2	0.451821	0.414558	0.441742	0.480748	0.456174	0.447983	0.449915	0.456612	0.443638	0.46329	0.44531	0.456961	0.453622	0.435111	0.452381	0.441092	0.413955	0.433494	0.346447	0.432562	0.456252	0.431206	0.38896	0.443449	0.386428	0.450341	0.290253	0.435978	0.392561	0.422725	0.38452	0.387397	0.379504	0.350734	0.350958	0.398195	0.374769	0.448357	0.457284	0.448711	0.399101	0.458496	0.44722	0.431251	0.407721	0.429975	0.394311	0.435606	0.450392
tpend3_0518.3	0.00691563	0.00943592	0.00668092	0.00569414	0.00716648	0.0054279	0.00745342	0.00768492	0.00507983	0.00723473	0.00869044	0.00704065	0.008	0.0103363	0.00734862	0	0.00685805	0.00482426	0.00682107	0.00648984	0.0053135	0.00947158	0.00625802	0.00587145	0.00614597	0.00833965	0.00904888	0.00683352	0.00740956	0.0105922	0.00816616	0.00712329	0.00912494	0.0143194	0.011657	0.0137309	0.00431832	0.00516432	0.00717246	0.00687679	0.00555409	0.00572469	0.00920205	0.00487713	0.00502197	0.00571931	0.004814	0.00492424	0.00613706
tpend3_0547.1	0.0743345	0.0653001	0.0602837	0.0959658	0.0738885	0.114363	0.0248963	0.0301249	0.0336842	0.025888	0.0271703	0.021151	0.0299662	0.027027	0.0314342	0.0766962	0.207952	0.0937053	0.306986	0.0625379	0.0688836	0.07628	0.0548116	0.0802632	0.0414172	0.0723219	0.0349893	0.0694967	0.0668887	0.0750257	0.0738695	0.0642398	0.0727273	0.09154	0.101682	0.0848533	0.176259	0.072552	0.0647079	0.0771114	0.0431694	0.0726761	0.0844283	0.0673152	0.0484472	0.0752427	0.0688776	0.0555991	0.0619082
tpend3_0547.2	0.925665	0.9347	0.939716	0.904034	0.926111	0.885637	0.975104	0.969875	0.966316	0.974112	0.97283	0.978849	0.970034	0.972973	0.968566	0.923304	0.792048	0.906295	0.693014	0.937462	0.931116	0.92372	0.945188	0.919737	0.958583	0.927678	0.965011	0.930503	0.933111	0.924974	0.92613	0.93576	0.927273	0.90846	0.898318	0.915147	0.823741	0.927448	0.935292	0.922889	0.956831	0.927324	0.915572	0.932685	0.951553	0.924757	0.931122	0.944401	0.938092
tpend3_0560.1	0.695463	0.677559	0.713252	0.716418	0.674056	0.67168	0.637609	0.644018	0.642347	0.63831	0.645431	0.636672	0.633677	0.631757	0.630915	0.759669	0.726091	0.734965	0.767497	0.73299	0.722431	0.701207	0.729092	0.721003	0.760072	0.726986	0.656324	0.706496	0.746852	0.71752	0.653727	0.654111	0.657328	0.514229	0.51403	0.532374	0.784483	0.720875	0.684419	0.746512	0.622246	0.732387	0.685592	0.742452	0.776835	0.712224	0.731429	0.704727	0.70735
tpend3_0560.2	0.292471	0.310111	0.268931	0.267509	0.310365	0.311079	0.345145	0.34195	0.341837	0.346479	0.339125	0.348331	0.355066	0.352027	0.349527	0.240331	0.264469	0.253846	0.222959	0.255575	0.265566	0.287726	0.259857	0.262696	0.229968	0.265124	0.33117	0.280171	0.243504	0.273622	0.332532	0.332626	0.332759	0.462277	0.466095	0.451639	0.206897	0.265811	0.305326	0.245349	0.363064	0.255521	0.302892	0.245908	0.21322	0.27511	0.261224	0.287273	0.280512
tpend3_0560.3	0.0120656	0.0123305	0.0178174	0.0160735	0.0155782	0.0172414	0.0172455	0.0140325	0.0158163	0.0152113	0.015444	0.0149976	0.011257	0.0162162	0.0195584	0	0.0094398	0.0111888	0.00954401	0.0114351	0.012003	0.0110664	0.0110514	0.0163009	0.00995926	0.00789058	0.0125059	0.0133333	0.00964372	0.00885827	0.013741	0.0132626	0.00991379	0.0234944	0.0198753	0.0159872	0.00862069	0.0133143	0.0102547	0.00813953	0.0146905	0.0120925	0.0115158	0.0116406	0.00994443	0.0126657	0.00734694	0.008	0.0121376
tpend3_0565.1	0.697487	0.662476	0.72452	0.715983	0.662256	0.667045	0.62364	0.64003	0.633952	0.625738	0.63976	0.623853	0.613591	0.616375	0.619111	0.744928	0.71731	0.73046	0.762009	0.718487	0.711599	0.689474	0.725942	0.716919	0.756594	0.711549	0.648573	0.69941	0.749859	0.721757	0.659574	0.664254	0.657678	0.517781	0.512531	0.530988	0.785205	0.705497	0.671837	0.730583	0.620994	0.726773	0.666853	0.743898	0.771866	0.706822	0.708117	0.678072	0.702052
tpend3_0565.2	0.302513	0.337524	0.27548	0.284017	0.337744	0.332955	0.37636	0.35997	0.366048	0.374262	0.36024	0.376147	0.386409	0.383625	0.380889	0.255072	0.28269	0.26954	0.237991	0.281513	0.288401	0.310526	0.274058	0.283081	0.243406	0.288451	0.351427	0.30059	0.250141	0.278243	0.340426	0.335746	0.342322	0.482219	0.487469	0.469012	0.214795	0.294503	0.328163	0.269417	0.379006	0.273227	0.333147	0.256102	0.228134	0.293178	0.291883	0.321928	0.297948
tpend3_0573.1	0.691894	0.668154	0.723361	0.699946	0.6555	0.662634	0.617035	0.635286	0.636584	0.623089	0.636202	0.618982	0.622058	0.619805	0.615886	0.746269	0.714369	0.718466	0.759642	0.728665	0.70662	0.680993	0.722269	0.709832	0.756271	0.707926	0.647628	0.695659	0.748488	0.730144	0.653921	0.656716	0.658766	0.5265	0.511136	0.542336	0.764529	0.704296	0.668841	0.72043	0.607545	0.719421	0.672214	0.735084	0.771274	0.703589	0.707891	0.68388	0.711418
tpend3_0573.2	0.308106	0.331846	0.276639	0.300054	0.3445	0.337366	0.382965	0.364714	0.363416	0.376911	0.363798	0.381018	0.377942	0.380195	0.384114	0.253731	0.285631	0.281534	0.240358	0.271335	0.29338	0.319007	0.277731	0.290168	0.243729	0.292074	0.352372	0.304341	0.251512	0.269856	0.346079	0.343284	0.341234	0.4735	0.488864	0.457664	0.235471	0.295704	0.331159	0.27957	0.392455	0.280579	0.327786	0.264916	0.228726	0.296411	0.292109	0.31612	0.288582
tpend3_0626.1	0.694591	0.715431	0.688854	0.710485	0.69967	0.719833	0.703894	0.694314	0.716162	0.717051	0.712988	0.705066	0.719555	0.700963	0.709409	0.704587	0.716864	0.696464	0.787532	0.714402	0.684263	0.69186	0.736968	0.705804	0.74838	0.703758	1	0.702795	0.749855	0.740085	0.762267	0.782305	0.766622	0.807331	0.803419	0.771536	0.813659	0.687415	0.70795	0.707447	0.788098	0.686382	0.674493	0.731911	0.735353	0.715855	0.739322	0.697297	0.692063
tpend3_0626.2	0.305409	0.284569	0.311146	0.289515	0.30033	0.280167	0.296106	0.305686	0.283838	0.282949	0.287012	0.294934	0.280445	0.299037	0.290591	0.295413	0.283136	0.303536	0.212468	0.285598	0.315737	0.30814	0.263032	0.294196	0.25162	0.296242	0	0.297205	0.250145	0.259915	0.237733	0.217695	0.233378	0.192669	0.196581	0.228464	0.186341	0.312585	0.29205	0.292553	0.211902	0.313618	0.325507	0.268089	0.264647	0.284145	0.260678	0.302703	0.307937
tpend3_0631.1	0.675542	0.698829	0.681715	0.692247	0.680584	0.698499	0.689125	0.671634	0.694555	0.705954	0.697456	0.691541	0.699844	0.685615	0.684806	0.705341	0.7033	0.674988	0.774411	0.697842	0.675408	0.676527	0.727549	0.691638	0.731821	0.686691	1	0.688096	0.733746	0.726614	0.754213	0.765589	0.754142	0.79867	0.788998	0.764192	0.794899	0.674326	0.689816	0.699397	0.768832	0.66858	0.660681	0.713709	0.723134	0.690323	0.720355	0.680809	0.674503
tpend3_0631.2	0.309993	0.282209	0.308422	0.297964	0.308066	0.287526	0.293213	0.318787	0.289578	0.28149	0.286925	0.295048	0.282629	0.29768	0.296474	0.294659	0.283883	0.310817	0.212682	0.293765	0.316675	0.311254	0.260521	0.298345	0.25522	0.301799	0	0.300204	0.25774	0.266747	0.23038	0.223249	0.231942	0.182811	0.186888	0.213974	0.194474	0.312687	0.296667	0.287683	0.21124	0.320301	0.327842	0.275788	0.265923	0.296774	0.26506	0.305377	0.314647
tpend3_0631.3	0.0144642	0.0189626	0.00986343	0.00978857	0.0113498	0.0139752	0.0176615	0.00957956	0.0158673	0.0125557	0.015618	0.0134113	0.0175274	0.0167053	0.0187201	0	0.0128164	0.0141948	0.0129068	0.00839329	0.00791687	0.0122186	0.0119306	0.0100174	0.012959	0.0115108	0	0.0116992	0.00851393	0.0066385	0.0154068	0.0111624	0.0139165	0.0185185	0.0241145	0.0218341	0.010627	0.012987	0.0135167	0.0129199	0.0199283	0.0111191	0.0114772	0.0105036	0.0109433	0.0129032	0.0145847	0.0138135	0.0108499
tpend3_0643.1	0.830357	0.841568	0.822752	0.801624	1	0.838676	0.809757	0.809959	0.809456	0.818397	0.816072	0.818425	0.804626	0.823556	0.818476	0.811966	0.847216	0.821587	1	0.821556	1	0.818331	1	0.808115	0.667491	0.824728	0.776732	0.829559	0.805357	0.809714	1	1	1	1	1	0.857143	0.704139	0.815823	0.812907	0.797126	1	0.805955	0.822734	0.835469	1	0.81738	0.762346	0.838078	0.834862
tpend3_0643.2	0.169643	0.158432	0.177248	0.198376	0	0.161324	0.189138	0.190041	0.190544	0.181603	0.183928	0.181575	0.195374	0.176444	0.181524	0.188034	0.152784	0.178413	0	0.178444	0	0.181669	0	0.191885	0.332509	0.175272	0.223268	0.170441	0.194643	0.190286	0	0	0	0	0	0.142857	0.295861	0.184177	0.187093	0.202874	0	0.194045	0.177266	0.164531	0	0.18262	0.237654	0.161922	0.165138
tpend3_0643.3	0	0	0	0	0	0	0.00110515	0	0	0	0	0	0	0	0	0	0	0	0	0	0	0	0	0	0	0	0	0	0	0	0	0	0	0	0	0	0	0	0	0	0	0	0	0	0	0	0	0	0
tpend3_0646.1	0.430025	0.411772	0.447368	0.440181	0.401652	0.426121	0.378687	0.373722	0.385681	0.394605	0.392842	0.381562	0.399762	0.373039	0.382473	0.459016	0.454362	0.439707	0.540568	0.451722	0.408837	0.41841	0.47066	0.439302	0.514082	0.442067	0.501538	0.429577	0.512816	0.487805	0.443567	0.459281	0.456508	0.360296	0.367292	0.388596	0.570924	0.443178	0.420172	0.473387	0.40947	0.453418	0.396054	0.493444	0.502888	0.423403	0.471403	0.424796	0.439087
tpend3_0646.2	0.515721	0.518971	0.501422	0.509406	0.5503	0.516295	0.543012	0.565951	0.549814	0.536031	0.538947	0.554462	0.534503	0.561105	0.552826	0.498361	0.490751	0.501146	0.409301	0.504491	0.535349	0.540944	0.46802	0.514007	0.436376	0.506254	0.419764	0.516005	0.445643	0.465041	0.487359	0.477256	0.476533	0.541788	0.529223	0.510032	0.393236	0.506314	0.518168	0.476613	0.512121	0.502346	0.553383	0.462935	0.444513	0.523242	0.475015	0.510812	0.508394
tpend3_0646.3	0.054254	0.0692568	0.0512091	0.0504138	0.048048	0.0575839	0.0783012	0.0603272	0.0645052	0.0693642	0.0682105	0.0639764	0.0657347	0.0658564	0.0647011	0.042623	0.0548873	0.0591472	0.0501309	0.0437874	0.055814	0.0406455	0.0613198	0.046691	0.0495419	0.0516787	0.0786978	0.0544174	0.0415415	0.0471545	0.0690745	0.0634629	0.0669587	0.0979162	0.103485	0.101373	0.0358405	0.0505082	0.0616604	0.05	0.0784091	0.0442359	0.0505638	0.0436208	0.052599	0.0533549	0.0535822	0.0643921	0.0525183
tpend3_0649.1	0.590456	0.610983	0.602321	0.615128	0.594165	0.603582	0.587996	0.56743	0.593439	0.606347	0.60249	0.590026	0.606096	0.583406	0.586677	0.622764	0.622551	0.607111	0.702317	0.627444	0.586525	0.599645	0.650987	0.622319	0.660554	0.609299	0.742362	0.610473	0.671551	0.668969	0.665998	0.67116	0.667078	0.675033	0.672212	0.645478	0.707013	0.599879	0.596992	0.646312	0.651309	0.603248	0.57892	0.635867	0.638161	0.609434	0.632677	0.589634	0.592909
tpend3_0649.2	0.409544	0.389017	0.397679	0.384872	0.405835	0.396418	0.412004	0.43257	0.406561	0.393653	0.39751	0.409974	0.393904	0.416594	0.413323	0.377236	0.377449	0.392889	0.297683	0.372556	0.413475	0.400355	0.349013	0.377681	0.339446	0.390701	0.257638	0.389527	0.328449	0.331031	0.334002	0.32884	0.332922	0.324967	0.327788	0.354522	0.292987	0.400121	0.403008	0.353688	0.348691	0.396752	0.42108	0.364133	0.361839	0.390566	0.367323	0.410366	0.407091
tpend3_0660.1	1	1	1	1	1	1	1	1	1	1	1	1	1	1	1	1	1	1	1	1	1	1	1	1	1	1	1	1	1	1	1	1	1	0.825068	0.828057	1	1	1	1	1	1	1	1	1	1	1	1	1	1
tpend3_0660.2	0	0	0	0	0	0	0	0	0	0	0	0	0	0	0	0	0	0	0	0	0	0	0	0	0	0	0	0	0	0	0	0	0	0.151274	0.151201	0	0	0	0	0	0	0	0	0	0	0	0	0	0
tpend3_0660.3	0	0	0	0	0	0	0	0	0	0	0	0	0	0	0	0	0	0	0	0	0	0	0	0	0	0	0	0	0	0	0	0	0	0.0236579	0.0207424	0	0	0	0	0	0	0	0	0	0	0	0	0	0
tpend3_0663.1	0.687316	0.708725	0.690538	0.698608	0.680725	0.687045	0.691214	0.660664	0.690614	0.702145	0.709749	0.687973	0.708948	0.681303	0.689943	0.686486	0.707102	0.688517	0.777312	0.693983	0.672363	0.688903	0.735615	0.706809	0.744404	0.701138	1	0.699078	0.749442	0.736483	0.761229	0.766383	0.767208	0.79517	0.795556	0.764579	0.779096	0.684419	0.694747	0.71175	0.771361	0.685888	0.666479	0.720619	0.722246	0.687713	0.724359	0.685137	0.685098
tpend3_0663.2	0.312684	0.291275	0.309462	0.301392	0.319275	0.312955	0.308786	0.339336	0.309386	0.297855	0.290251	0.312027	0.291052	0.318697	0.310057	0.313514	0.292898	0.311483	0.222688	0.306017	0.327637	0.311097	0.264385	0.293191	0.255596	0.298862	0	0.300922	0.250558	0.263517	0.238771	0.233617	0.232792	0.20483	0.204444	0.235421	0.220904	0.315581	0.305253	0.28825	0.228639	0.314112	0.333521	0.279381	0.277754	0.312287	0.275641	0.314863	0.314902
tpend3_0669.1	0.762365	0.762789	0.774744	0.783671	0.755521	0.772007	0.742201	0.776612	0.754159	0.748408	0.756818	0.741463	0.758033	0.749771	0.741774	0.763593	0.775876	0.776307	0.823679	0.77452	0.741423	0.773096	0.78475	0.788229	0.797956	0.765294	0.815352	0.76267	0.804235	0.786525	0.776596	0.794778	0.788279	0.756983	0.763684	0.747657	1	0.780258	0.761779	0.794595	0.76374	0.789351	0.757442	0.799538	0.799857	0.772926	0.797753	0.77301	0.78454
tpend3_0669.2	0.237635	0.237211	0.225256	0.216329	0.244479	0.227993	0.257799	0.223388	0.245841	0.251592	0.243182	0.258537	0.241967	0.250229	0.258226	0.236407	0.224124	0.223693	0.176321	0.22548	0.258577	0.226904	0.21525	0.211771	0.202044	0.234706	0.184648	0.23733	0.195765	0.213475	0.223404	0.205222	0.211721	0.243017	0.236316	0.252343	0	0.219742	0.238221	0.205405	0.23626	0.210649	0.242558	0.200462	0.200143	0.227074	0.202247	0.22699	0.21546
tpend3_0670.1	1	1	1	1	1	1	1	0.825153	0.836168	1	1	1	1	0.834171	1	0.832547	1	0.82967	1	1	0.79798	0.818462	1	0.813063	1	1	1	1	1	1	1	1	1	1	1	1	1	1	1	1	1	1	1	1	1	0.847682	1	1	1
tpend3_0670.2	0	0	0	0	0	0	0	0.174847	0.163832	0	0	0	0	0.165829	0	0.167453	0	0.17033	0	0	0.20202	0.181538	0	0.186937	0	0	0	0	0	0	0	0	0	0	0	0	0	0	0	0	0	0	0	0	0	0.152318	0	0	0
tpend3_0671.1	0.640415	0.621852	0.657467	0.662707	0.6204	0.630137	0.594531	0.619675	0.61059	0.597528	0.613143	0.582198	0.613317	0.602596	0.586091	0.643541	0.665261	0.665187	0.712544	0.665988	0.611362	0.646141	0.672766	0.669967	0.709973	0.650111	0.67728	0.640862	0.695761	0.678161	0.633266	0.642329	0.640995	0.552104	0.565833	0.57537	0.753465	0.670391	0.637258	0.684498	0.605681	0.672116	0.629032	0.702424	0.700605	0.659432	0.683051	0.655028	0.668117
tpend3_0671.2	0.340978	0.355977	0.324791	0.319215	0.360673	0.352055	0.382611	0.364059	0.368322	0.376679	0.365143	0.390554	0.36783	0.377318	0.390914	0.327751	0.320321	0.319594	0.272981	0.3111	0.375081	0.331691	0.308934	0.311331	0.279048	0.332594	0.298918	0.343536	0.291933	0.303879	0.345077	0.33549	0.336493	0.417114	0.411455	0.404441	0.228301	0.320155	0.345156	0.298035	0.367838	0.312938	0.352605	0.285619	0.287837	0.322482	0.301695	0.328911	0.314481
tpend3_0671.3	0.0186067	0.022171	0.0177427	0.0180785	0.0189274	0.0178082	0.0228584	0.0162665	0.0210872	0.0257926	0.0217143	0.027248	0.0188528	0.0200865	0.022995	0.0287081	0.0144178	0.0152188	0.0144744	0.0229124	0.0135571	0.0221675	0.0182992	0.0187019	0.010979	0.0172949	0.0238022	0.0156018	0.0123063	0.0179598	0.0216575	0.0221811	0.0225118	0.0307823	0.0227123	0.0201884	0.0182349	0.00945423	0.0175857	0.0174672	0.0264805	0.0149463	0.0183623	0.0119562	0.0115575	0.0180857	0.0152542	0.0160615	0.0174021
tpend3_0672.1	1	1	1	1	1	1	1	1	1	1	1	1	1	1	1	0.83848	1	1	1	1	1	1	1	0.825287	1	1	1	1	1	1	1	1	1	1	1	1	1	1	1	0.839806	1	1	1	1	1	1	1	1	1
tpend3_0672.2	0	0	0	0	0	0	0	0	0	0	0	0	0	0	0	0.16152	0	0	0	0	0	0	0	0.174713	0	0	0	0	0	0	0	0	0	0	0	0	0	0	0	0.160194	0	0	0	0	0	0	0	0	0
tpend3_0677.1	0.787662	0.787338	0.792453	0.800578	0.772124	0.784993	0.77293	0.793651	0.780107	0.780737	0.785058	0.779756	0.791185	0.783871	0.76592	0.77284	0.800623	0.77351	1	0.791541	0.749534	0.781674	0.794413	0.809955	0.801115	0.794997	1	0.791179	0.820177	0.809477	0.808097	0.827255	0.815723	0.808227	0.823556	0.782568	1	0.793449	0.788727	0.803695	0.799197	0.798811	0.775909	0.812323	0.797001	0.784714	0.805556	0.801157	0.798796
tpend3_0677.2	0.212338	0.212662	0.207547	0.199422	0.227876	0.215007	0.22707	0.206349	0.219893	0.219263	0.214942	0.220244	0.208815	0.216129	0.23408	0.22716	0.199377	0.22649	0	0.208459	0.250466	0.218326	0.205587	0.190045	0.198885	0.205003	0	0.208821	0.179823	0.190523	0.191903	0.172745	0.184277	0.191773	0.176444	0.217432	0	0.206551	0.211273	0.196305	0.200803	0.201189	0.224091	0.187677	0.202999	0.215286	0.194444	0.198843	0.201204
tpend3_0687.1	1	1	0.845588	1	0.803516	1	0.829248	0.806548	0.804714	1	0.799544	0.818772	0.837174	1	1	0.828767	0.851752	1	1	0.797642	0.802275	0.806349	1	1	1	0.83042	1	0.835234	1	0.845758	1	1	1	1	1	1	1	0.822128	1	1	1	1	0.806043	0.845855	1	0.833147	1	1	0.824607
tpend3_0687.2	0	0	0.154412	0	0.196484	0	0.170752	0.193452	0.195286	0	0.200456	0.181228	0.162826	0	0	0.171233	0.148248	0	0	0.202358	0.197725	0.193651	0	0	0	0.16958	0	0.164766	0	0.154242	0	0	0	0	0	0	0	0.177872	0	0	0	0	0.193957	0.154145	0	0.166853	0	0	0.175393
tpend3_0688.1	1	0.840382	0.824742	1	0.79798	1	1	1	0.801709	1	0.80543	0.823276	0.825243	1	0.79476	0.825397	1	0.833333	1	1	0.775457	0.814465	1	0.818372	1	0.846014	1	1	1	0.815562	1	1	1	1	1	1	1	0.825424	1	1	1	1	0.801692	1	1	1	1	1	1
tpend3_0688.2	0	0.159618	0.175258	0	0.20202	0	0	0	0.198291	0	0.19457	0.176724	0.174757	0	0.20524	0.174603	0	0.166667	0	0	0.224543	0.185535	0	0.181628	0	0.153986	0	0	0	0.184438	0	0	0	0	0	0	0	0.174576	0	0	0	0	0.198308	0	0	0	0	0	0
tpend3_0689.1	0.818798	1	0.808247	0.822266	0.788762	0.821306	0.813821	0.814871	0.792321	0.821206	0.788863	0.81	0.814935	0.814769	0.788571	0.819444	0.839888	0.826307	1	0.810829	0.794939	0.811241	0.83532	0.814655	1	0.831683	1	0.823108	1	0.817175	1	0.847943	0.831761	1	1	1	0.838983	0.817045	0.816854	0.83105	1	0.831671	0.792854	0.838196	0.840934	0.833696	1	0.828892	0.82197
tpend3_0689.2	0.181202	0	0.191753	0.177734	0.211238	0.178694	0.186179	0.185129	0.207679	0.178794	0.211137	0.19	0.185065	0.185231	0.211429	0.180556	0.160112	0.173693	0	0.189171	0.205061	0.188759	0.16468	0.185345	0	0.168317	0	0.176892	0	0.182825	0	0.152057	0.168239	0	0	0	0.161017	0.182955	0.183146	0.16895	0	0.168329	0.207146	0.161804	0.159066	0.166304	0	0.171108	0.17803
tpend3_0793.1	0.838284	0.806621	0.830874	1	0.821138	0.810092	0.784904	0.780978	0.795193	0.786604	0.798896	0.795864	0.792647	0.800546	0.789587	0.832359	0.838303	0.834022	0.82659	0.839542	0.822159	0.850761	0.822997	0.841148	1	0.836818	0.741695	0.833936	0.848788	0.852696	0.787749	0.775819	0.77111	0.69203	0.684199	0.724335	1	1	0.817457	0.859813	0.751221	0.862144	0.819143	0.820402	1	0.829065	0.81736	0.825449	0.816597
tpend3_0793.2	0.157473	0.182066	0.16118	0	0.168293	0.174	0.199451	0.209239	0.189235	0.200941	0.181484	0.193556	0.194412	0.186248	0.1951	0.167641	0.152129	0.154959	0.163776	0.147278	0.165843	0.142132	0.165159	0.150364	0	0.150943	0.242973	0.155445	0.142052	0.142749	0.196581	0.209309	0.214184	0.288677	0.295522	0.258555	0	0	0.176562	0.140187	0.230331	0.137856	0.171397	0.168103	0	0.162607	0.18264	0.174551	0.172943
tpend3_0793.3	0.00424328	0.00649487	0.00794552	0	0.00609756	0.00969426	0.00895736	0.00597826	0.00947867	0.00691946	0.0116493	0.00745371	0.00705882	0.00751366	0.00949464	0	0.00574071	0.00619835	0.00578035	0.00859599	0.00705716	0.0071066	0.00789604	0.00848828	0	0.0081591	0.00862436	0.00564844	0.00535513	0.00455581	0.00925926	0.00991462	0.00901328	0.0113595	0.012463	0.0110266	0	0	0.00598139	0	0.0122084	0	0.00500835	0.00646552	0	0.00520508	0	0	0.0055788
tpend3_0793.4	0	0.00481877	0	0	0.00447155	0.00621427	0.00668816	0.00380435	0.00609343	0.00553557	0.00797057	0.00312575	0.00588235	0.00569217	0.0058193	0	0.00382714	0.00482094	0.00385357	0.00458453	0.00494001	0	0.00394802	0	0	0.00407955	0.00670784	0.00497063	0.00380496	0	0.00641026	0.00495731	0.0056926	0.00793365	0.0078158	0.00608365	0	0	0	0	0.00623983	0	0.00445186	0.00502874	0	0.00312305	0	0	0.00488145
tpend3_0811.1	0.00762674	0.0129262	0.00926907	0.00938589	0.0122022	0.0118053	0.0136007	0.0131579	0.0128019	0.0142896	0.0147754	0.0126021	0.0121045	0.0126348	0.0128243	0.013369	0.00802288	0.00959947	0.0098085	0.00894855	0.0117292	0.0075188	0.0140595	0.0101766	0.007314	0.00988343	0.0169439	0.00902318	0.00720206	0.00780089	0.0132736	0.0154749	0.0155606	0.0212359	0.0166802	0.0156591	0.010551	0.0100962	0.0104918	0.00649351	0.0135135	0.00961295	0.0115473	0.00908248	0.0115106	0.00977738	0.00951087	0.0109418	0.0129252
tpend3_0811.2	0.992373	0.987074	0.990731	0.990614	0.987798	0.988195	0.986399	0.986842	0.987198	0.98571	0.985225	0.987398	0.987896	0.987365	0.987176	0.986631	0.991977	0.990401	0.990191	0.991051	0.988271	0.992481	0.985941	0.989823	0.992686	0.990117	0.983056	0.990977	0.992798	0.992199	0.986726	0.984525	0.984439	0.978764	0.98332	0.984341	0.989449	0.989904	0.989508	0.993506	0.986486	0.990387	0.988453	0.990918	0.988489	0.990223	0.990489	0.989058	0.987075
tpend3_0814.1	1	1	1	1	1	1	1	1	1	1	1	1	1	1	1	1	1	1	1	1	1	1	1	1	1	1	0.761983	1	1	1	1	0.785939	1	0.732788	0.716576	0.762811	1	1	1	1	1	1	1	1	1	1	1	1	1
tpend3_0814.2	0	0	0	0	0	0	0	0	0	0	0	0	0	0	0	0	0	0	0	0	0	0	0	0	0	0	0.125768	0	0	0	0	0.118573	0	0.149284	0.151934	0.140556	0	0	0	0	0	0	0	0	0	0	0	0	0
tpend3_0814.3	0	0	0	0	0	0	0	0	0	0	0	0	0	0	0	0	0	0	0	0	0	0	0	0	0	0	0.112249	0	0	0	0	0.0954879	0	0.117928	0.131489	0.0966325	0	0	0	0	0	0	0	0	0	0	0	0	0
tpend3_0886.1	1	1	1	1	1	1	1	1	1	1	1	1	1	1	1	1	1	1	1	1	1	1	1	1	1	1	0.848745	1	1	1	1	1	1	0.853398	1	1	1	1	1	1	0.850287	1	1	1	1	1	1	1	1
tpend3_0886.2	0	0	0	0	0	0	0	0	0	0	0	0	0	0	0	0	0	0	0	0	0	0	0	0	0	0	0.139896	0	0	0	0	0	0	0.134296	0	0	0	0	0	0	0.136672	0	0	0	0	0	0	0	0
tpend3_0886.3	0	0	0	0	0	0	0	0	0	0	0	0	0	0	0	0	0	0	0	0	0	0	0	0	0	0	0.0113591	0	0	0	0	0	0	0.012306	0	0	0	0	0	0	0.0130412	0	0	0	0	0	0	0	0
tpend3_0886.4	0	0	0	0	0	0	0	0	0	0	0	0	0	0	0	0	0	0	0	0	0	0	0	0	0	0	0	0	0	0	0	0	0	0	0	0	0	0	0	0	0	0	0	0	0	0	0	0	0
tpend3_0892.1	1	1	1	1	1	1	1	1	1	1	1	1	1	1	1	1	1	1	1	1	1	1	1	1	1	1	0.842669	1	1	1	1	1	1	0.847476	0.847502	1	1	1	1	1	0.854212	1	1	1	1	1	1	1	1
tpend3_0892.2	0	0	0	0	0	0	0	0	0	0	0	0	0	0	0	0	0	0	0	0	0	0	0	0	0	0	0.157331	0	0	0	0	0	0	0.150913	0.152498	0	0	0	0	0	0.145788	0	0	0	0	0	0	0	0
tpend3_0892.3	0	0	0	0	0	0	0	0	0	0	0	0	0	0	0	0	0	0	0	0	0	0	0	0	0	0	0	0	0	0	0	0	0	0.00161117	0	0	0	0	0	0	0	0	0	0	0	0	0	0	0
tpend3_0910.1	0.584209	0.553088	0.590984	0.608183	0.57719	0.553125	0.566211	0.567952	0.532851	0.515421	0.507667	0.558469	0.522682	0.539526	0.541378	0.531217	0.494666	0.577239	0.43189	0.576557	0.508507	0.555171	0.554587	0.582966	0.499028	0.587717	0.569483	0.575045	0.611251	0.593012	0.524571	0.511163	0.509152	0.355287	0.352787	0.352485	0.634225	0.590565	0.488392	0.593084	0.551546	0.598208	0.551669	0.587302	0.651374	0.580545	0.478756	0.554125	0.532356
tpend3_0910.2	0.415791	0.446912	0.409016	0.391817	0.42281	0.446875	0.433789	0.432048	0.467149	0.484579	0.492333	0.441531	0.477318	0.460474	0.458622	0.468783	0.505334	0.422761	0.56811	0.423443	0.491493	0.444829	0.445413	0.417034	0.500972	0.412283	0.430517	0.424955	0.388749	0.406988	0.475429	0.488837	0.490848	0.644713	0.647213	0.647515	0.365775	0.409435	0.511608	0.406916	0.448454	0.401792	0.448331	0.412698	0.348626	0.419455	0.521244	0.445875	0.467644
tpend3_0912.1	0.590086	0.557681	0.596338	0.613765	0.582311	0.561194	0.574711	0.578524	0.542308	0.521621	0.514821	0.566757	0.524759	0.544531	0.553602	0.535288	0.496861	0.58	0.43119	0.576102	0.51178	0.558076	0.558164	0.587244	0.50087	0.596662	0.582958	0.579911	0.618468	0.597137	0.533998	0.519626	0.519276	0.369262	0.36848	0.357091	0.644687	0.593431	0.489012	0.592303	0.563354	0.599645	0.5561	0.591471	0.651538	0.591932	0.484375	0.563913	0.534062
tpend3_0912.2	0.409914	0.442319	0.403662	0.386235	0.417689	0.438806	0.425289	0.421476	0.457692	0.478379	0.485179	0.433243	0.475241	0.455469	0.446398	0.464712	0.503139	0.42	0.56881	0.423898	0.48822	0.441924	0.441836	0.412756	0.49913	0.403338	0.417042	0.420089	0.381532	0.402863	0.466002	0.480374	0.480724	0.630738	0.63152	0.642909	0.355313	0.406569	0.510988	0.407697	0.436646	0.400355	0.4439	0.408529	0.348462	0.408068	0.515625	0.436087	0.465938
tpend3_0915.1	0.549289	0.505911	0.549972	0.564655	0.532731	0.508455	0.511514	0.534096	0.478035	0.461051	0.460156	0.507508	0.473948	0.490632	0.494454	0.493003	0.458355	0.533913	0.391326	0.539713	0.474521	0.520849	0.516568	0.543036	0.472208	0.546775	0.523114	0.538336	0.577503	0.566038	0.467711	0.459797	0.466649	0.315626	0.311988	0.312232	0.609878	0.548889	0.449467	0.554762	0.495655	0.563149	0.510334	0.542174	0.613854	0.548312	0.450823	0.518717	0.494337
tpend3_0915.2	0.443365	0.480317	0.440202	0.420093	0.453402	0.480576	0.474669	0.451598	0.507231	0.52808	0.531367	0.482118	0.516268	0.497585	0.496134	0.499462	0.531042	0.457391	0.598886	0.452289	0.514768	0.469498	0.472794	0.446204	0.517618	0.444048	0.458339	0.449562	0.41496	0.428571	0.521268	0.527099	0.519749	0.666606	0.669843	0.671674	0.380688	0.441481	0.537986	0.438095	0.487344	0.428246	0.479628	0.446314	0.377344	0.442661	0.542501	0.472645	0.494337
tpend3_0915.3	0.00592417	0.0106737	0.00982594	0.0116048	0.00999677	0.00936929	0.0113702	0.0143062	0.0120055	0.00905797	0.00847745	0.010374	0.007281	0.00907862	0.00739496	0.00753498	0.00829485	0.00591304	0.00691866	0.00799779	0.00811425	0.00733591	0.00854552	0.00896593	0.00843673	0.0073923	0.0158775	0.00957284	0.0059727	0.00539084	0.00812065	0.0080405	0.0120324	0.0133724	0.0135165	0.0132332	0.00943396	0.00740741	0.0111722	0.00714286	0.0136003	0.00860542	0.0082669	0.0115121	0.00707998	0.00802407	0.00667557	0.00863842	0.00913409
tpend3_0915.4	0.0014218	0.00309882	0	0.00364722	0.00386972	0.00159963	0.00244675	0	0.00272851	0.00181159	0	0	0.00250284	0.00270427	0.00201681	0	0.00230888	0.00278261	0.00286871	0	0.00259656	0.0023166	0.00209278	0.00179319	0.00173697	0.00178435	0.00266966	0.00252867	0.00156428	0	0.00290023	0.00506254	0.00156945	0.00439641	0.00465322	0.00286123	0	0.00222222	0.00137504	0	0.00340008	0	0.00177148	0	0.00172216	0.00100301	0	0	0.00219218
tpend3_0922.1	0.64416	0.629461	0.644002	0.682287	0.651685	0.63445	0.671864	0.655856	0.618421	0.59543	0.580057	0.64369	0.581557	0.61926	0.630414	0.579151	0.544535	0.633407	0.477539	0.627291	0.5661	0.594828	0.616445	0.629376	0.533427	0.645819	0.707969	0.632622	0.661292	0.63756	0.611101	0.606938	0.603015	0.498348	0.496292	0.45771	0.683803	0.628824	0.541901	0.637173	0.675339	0.647667	0.615609	0.644322	0.705409	0.631404	0.527119	0.621356	0.602721
tpend3_0922.2	0.35584	0.370539	0.355998	0.317713	0.348315	0.36555	0.328136	0.344144	0.381579	0.40457	0.419943	0.35631	0.418443	0.38074	0.369586	0.420849	0.455465	0.366593	0.522461	0.372709	0.4339	0.405172	0.383555	0.370624	0.466573	0.354181	0.292031	0.367378	0.338708	0.36244	0.388899	0.393062	0.396985	0.501652	0.503708	0.54229	0.316197	0.371176	0.458099	0.362827	0.324661	0.352333	0.384391	0.355678	0.294591	0.368596	0.472881	0.378644	0.397279
tpend3_0924.1	0.786451	0.788001	0.763921	1	0.811236	0.803376	1	1	0.753117	0.73188	0.7273	0.784823	0.7232	0.7682	0.772391	0.707981	0.740047	0.776147	0.713473	0.764518	0.697129	0.721464	0.778122	0.765238	0.609835	0.785552	1	0.778919	0.796805	0.766423	0.80523	0.760961	0.779446	0.722625	0.71033	0.630085	1	0.769469	0.670271	0.763215	1	0.779481	0.756742	0.771664	0.815217	0.765785	0.627859	0.757887	0.729201
tpend3_0924.2	0.213549	0.211999	0.236079	0	0.188764	0.196624	0	0	0.246883	0.26812	0.2727	0.215177	0.2768	0.2318	0.227609	0.292019	0.259953	0.223853	0.286527	0.235482	0.302871	0.278536	0.221878	0.234762	0.390165	0.214448	0	0.221081	0.203195	0.233577	0.19477	0.239039	0.220554	0.277375	0.28967	0.369915	0	0.230531	0.329729	0.236785	0	0.220519	0.243258	0.228336	0.184783	0.234215	0.372141	0.242113	0.270799
tpend3_0937.1	0.76525	0.770114	0.742244	0.808405	0.782374	0.798963	0.802489	0.772176	0.735174	0.702733	0.701803	0.762814	0.685708	0.751102	0.749255	0.675503	0.712849	0.753029	0.688931	0.737823	0.663704	0.680451	0.762224	0.735489	0.562987	0.755617	1	0.753626	0.777309	0.725656	0.784995	0.740614	0.759825	0.70398	0.691839	0.597565	1	0.737342	0.631672	0.72911	1	0.750977	0.732618	0.754647	0.79449	0.748793	0.59876	0.737748	0.713998
tpend3_0937.2	0.23475	0.229886	0.257756	0.191595	0.217626	0.201037	0.197511	0.227824	0.264826	0.297267	0.298197	0.237186	0.314292	0.248898	0.250745	0.324497	0.287151	0.246971	0.311069	0.262177	0.336296	0.319549	0.237776	0.264511	0.437013	0.244383	0	0.246374	0.222691	0.274344	0.215005	0.259386	0.240175	0.29602	0.308161	0.402435	0	0.262658	0.368328	0.27089	0	0.249023	0.267382	0.245353	0.20551	0.251207	0.40124	0.262252	0.286002
tpend3_0940.1	0.852349	0.816175	1	0.839066	0.82367	0.819149	0.784254	0.818676	0.827236	0.811843	0.821234	0.813311	0.823813	0.807088	0.814496	0.834983	1	1	1	0.855058	1	1	0.827792	0.871038	1	1	0.718671	0.848475	0.857947	1	0.779321	0.817204	0.791686	0.739015	0.738946	0.801427	1	1	1	1	0.728494	1	1	0.864538	0.844395	0.864762	1	0.84505	0.835341
tpend3_0940.2	0.14094	0.179838	0	0.156392	0.17633	0.176251	0.210773	0.181324	0.172764	0.182623	0.176248	0.1797	0.176187	0.188688	0.185504	0.165017	0	0	0	0.144942	0	0	0.169224	0.128962	0	0	0.274656	0.146009	0.138725	0	0.215706	0.177288	0.203002	0.255376	0.254606	0.193115	0	0	0	0	0.265699	0	0	0.135462	0.150442	0.135238	0	0.15495	0.164659
tpend3_0940.3	0.00671141	0.0039869	0	0.0045425	0	0.00460034	0.00497238	0	0	0.00553403	0.00251783	0.00698835	0	0.00422436	0	0	0	0	0	0	0	0	0.0029838	0	0	0	0.00667289	0.0055159	0.00332736	0	0.00497256	0.00550747	0.00531178	0.00560922	0.00644805	0.0054576	0	0	0	0	0.00580762	0	0	0	0.00516224	0	0	0	0
tpend3_0980.1	0.0805475	0.100272	0.0646516	0.0853324	0.083088	0.0959889	0.107612	0.0918919	0.0846219	0.078172	0.0798334	0.0924273	0.0840411	0.0878086	0.0987066	0.0527804	0.0829061	0.0701281	0.0742642	0.0616601	0.0627629	0.0505487	0.0808133	0.0626741	0.0492152	0.0661236	0.138205	0.0769095	0.070487	0.0548148	0.104591	0.0966224	0.0990659	0.132208	0.12524	0.105245	0.0775194	0.0625151	0.0793231	0.0609385	0.124901	0.0615942	0.079205	0.0721574	0.0718968	0.0665236	0.0686567	0.0773109	0.0719152
tpend3_0980.2	0.892977	0.872227	0.912678	0.88451	0.884854	0.873174	0.860309	0.867027	0.885297	0.893867	0.88858	0.875612	0.891372	0.882231	0.872022	0.928369	0.893022	0.906608	0.902122	0.915415	0.920414	0.932158	0.893559	0.919777	0.930301	0.915908	0.816006	0.895723	0.906896	0.929481	0.863145	0.874308	0.868486	0.830111	0.835827	0.864492	0.87907	0.918899	0.899348	0.915905	0.834515	0.921325	0.894245	0.902818	0.904957	0.901824	0.910945	0.888235	0.905375
tpend3_0980.3	0.0264752	0.0275011	0.02267	0.0301576	0.0320576	0.030837	0.0320793	0.0351351	0.0300815	0.0279615	0.0315863	0.0319608	0.0245865	0.0299604	0.0292716	0.0188501	0.0240723	0.0232637	0.023614	0.0229249	0.016823	0.017293	0.0256279	0.0175487	0.0204842	0.0179684	0.0457898	0.0266631	0.0213681	0.0157037	0.0322638	0.0290698	0.0324484	0.0376802	0.0389336	0.0302623	0.0302326	0.0185856	0.0213291	0.0231566	0.0405831	0.0170807	0.02655	0.0250243	0.0219172	0.0280758	0.020398	0.0344538	0.0227101
tpend3_0980.4	0	0	0	0	0	0	0	0.00594595	0	0	0	0	0	0	0	0	0	0	0	0	0	0	0	0	0	0	0	0.000703977	0.00124879	0	0	0	0	0	0	0	0.0131783	0	0	0	0	0	0	0	0.00122901	0.00357654	0	0	0
tpend3_1007.1	1	0.880579	1	1	1	1	1	1	1	1	1	1	1	1	1	1	1	1	1	1	1	1	1	1	1	1	0.813445	1	1	1	1	1	1	0.835032	0.834294	1	1	1	1	1	1	1	1	1	1	1	1	1	1
tpend3_1007.2	0	0.101653	0	0	0	0	0	0	0	0	0	0	0	0	0	0	0	0	0	0	0	0	0	0	0	0	0.154508	0	0	0	0	0	0	0.141489	0.14121	0	0	0	0	0	0	0	0	0	0	0	0	0	0
tpend3_1007.3	0	0.0177686	0	0	0	0	0	0	0	0	0	0	0	0	0	0	0	0	0	0	0	0	0	0	0	0	0.0320479	0	0	0	0	0	0	0.0234785	0.0244957	0	0	0	0	0	0	0	0	0	0	0	0	0	0
tpend3_1019.1	0.852444	0.847726	1	1	1	1	1	1	0.840185	0.856771	1	1	1	1	0.844508	1	1	1	1	1	1	1	1	1	1	1	0.770979	1	1	1	0.824553	1	0.842025	0.795021	0.784354	0.83724	1	1	1	1	0.789561	1	1	1	1	1	1	1	1
tpend3_1019.2	0.147556	0.152274	0	0	0	0	0	0	0.159815	0.143229	0	0	0	0	0.155492	0	0	0	0	0	0	0	0	0	0	0	0.229021	0	0	0	0.175447	0	0.157975	0.204979	0.215646	0.16276	0	0	0	0	0.210439	0	0	0	0	0	0	0	0
tpend3_1025.1	1	1	1	1	1	1	1	1	1	1	1	1	1	1	1	1	1	1	1	1	1	1	1	1	1	1	0.80116	1	1	1	1	1	0.857592	0.818841	0.81617	1	1	1	1	1	0.816578	1	1	1	1	1	1	1	1
tpend3_1025.2	0	0	0	0	0	0	0	0	0	0	0	0	0	0	0	0	0	0	0	0	0	0	0	0	0	0	0.157631	0	0	0	0	0	0.12356	0.155072	0.150638	0	0	0	0	0	0.142857	0	0	0	0	0	0	0	0
tpend3_1025.3	0	0	0	0	0	0	0	0	0	0	0	0	0	0	0	0	0	0	0	0	0	0	0	0	0	0	0.0376058	0	0	0	0	0	0.0188482	0.026087	0.0331915	0	0	0	0	0	0.0405644	0	0	0	0	0	0	0	0
tpend3_1025.4	0	0	0	0	0	0	0	0	0	0	0	0	0	0	0	0	0	0	0	0	0	0	0	0	0	0	0.00360389	0	0	0	0	0	0	0	0	0	0	0	0	0	0	0	0	0	0	0	0	0	0
tpend3_1041.1	0.592098	0.591712	0.609278	0.675485	0.601589	0.639535	0.619048	0.615601	0.566595	0.537255	0.568192	0.591497	0.521255	0.574893	0.576557	0.56576	0.570819	0.599918	0.555111	0.572052	0.53987	0.534668	0.588606	0.606176	0.521724	0.603252	0.655536	0.595323	0.613285	0.582937	0.574496	0.530157	0.559217	0.435191	0.440602	0.417874	0.76381	0.606393	0.538866	0.629855	0.662676	0.619987	0.597726	0.655079	0.683589	0.614442	0.532156	0.578807	0.613847
tpend3_1041.2	0.407902	0.408288	0.390722	0.324515	0.398411	0.360465	0.380952	0.384399	0.433405	0.462745	0.431808	0.408503	0.478745	0.425107	0.423443	0.43424	0.429181	0.400082	0.444889	0.427948	0.46013	0.465332	0.411394	0.393824	0.478276	0.396748	0.344464	0.404677	0.386715	0.417063	0.425504	0.469843	0.440783	0.564809	0.559398	0.582126	0.23619	0.393607	0.461134	0.370145	0.337324	0.380013	0.402274	0.344921	0.316411	0.385558	0.467844	0.421193	0.386153
tpend3_1043.1	1	1	1	1	1	1	1	1	1	1	1	1	1	1	1	1	1	1	1	1	1	1	1	1	1	1	0.809524	1	1	1	1	0.85	1	1	0.830898	1	1	1	1	1	1	1	1	1	1	1	1	1	1
tpend3_1043.2	0	0	0	0	0	0	0	0	0	0	0	0	0	0	0	0	0	0	0	0	0	0	0	0	0	0	0.165055	0	0	0	0	0.136486	0	0	0.148225	0	0	0	0	0	0	0	0	0	0	0	0	0	0
tpend3_1043.3	0	0	0	0	0	0	0	0	0	0	0	0	0	0	0	0	0	0	0	0	0	0	0	0	0	0	0.0254207	0	0	0	0	0.0135135	0	0	0.0208768	0	0	0	0	0	0	0	0	0	0	0	0	0	0
tpend3_1047.1	0.561023	0.550699	0.581886	0.63029	0.567308	0.606587	0.57237	0.587527	0.523792	0.494057	0.527164	0.555597	0.484442	0.535289	0.537793	0.548712	0.541937	0.573559	0.530508	0.540634	0.519002	0.510428	0.560035	0.57582	0.500341	0.570337	0.586795	0.567032	0.589081	0.56202	0.525011	0.47748	0.517547	0.386581	0.389963	0.373317	0.757663	0.578422	0.513149	0.601682	0.599274	0.590053	0.565178	0.621461	0.653583	0.592913	0.508217	0.536533	0.583374
tpend3_1047.2	0.438977	0.449301	0.418114	0.36971	0.432692	0.393413	0.42763	0.412473	0.476208	0.505943	0.472836	0.444403	0.515558	0.464711	0.462207	0.451288	0.458063	0.426441	0.469492	0.459366	0.480998	0.489572	0.439965	0.42418	0.499659	0.429663	0.413205	0.432968	0.410919	0.43798	0.474989	0.52252	0.482453	0.613419	0.610037	0.626683	0.242337	0.421578	0.486851	0.398318	0.400726	0.409947	0.434822	0.378539	0.346417	0.407087	0.491783	0.463467	0.416626
tpend3_1184.1	1	0.838839	1	1	1	1	1	1	1	1	1	1	1	1	1	1	1	1	1	1	1	1	1	1	1	1	0.7336	0.871785	1	1	0.815613	0.822302	0.834493	0.7852	0.774135	0.831601	1	1	1	1	0.745601	1	1	1	1	1	1	1	1
tpend3_1184.2	0	0.153153	0	0	0	0	0	0	0	0	0	0	0	0	0	0	0	0	0	0	0	0	0	0	0	0	0.253813	0.121689	0	0	0.176833	0.166369	0.157451	0.204	0.215239	0.162162	0	0	0	0	0.243338	0	0	0	0	0	0	0	0
tpend3_1184.3	0	0.00800801	0	0	0	0	0	0	0	0	0	0	0	0	0	0	0	0	0	0	0	0	0	0	0	0	0.012587	0.00652591	0	0	0.00755456	0.0113298	0.00805566	0.0108	0.0106263	0.00623701	0	0	0	0	0.0110608	0	0	0	0	0	0	0	0
tpend3_1215.1	0.719697	0.821752	1	1	1	0.821429	0.797235	1	0.775362	0.722772	1	0.821429	0.75	0.793814	1	1	0.736967	1	0.754011	1	0.834951	1	0.766304	1	0.66	0.725926	1	0.70098	0.636364	1	0.801802	0.754098	1	0.82199	0.849711	1	1	0.741379	0.744898	1	1	0.685484	0.811881	0.702128	0.736434	0.73399	1	1	1
tpend3_1215.2	0.280303	0.178248	0	0	0	0.178571	0.202765	0	0.224638	0.277228	0	0.178571	0.25	0.206186	0	0	0.263033	0	0.245989	0	0.165049	0	0.233696	0	0.34	0.274074	0	0.29902	0.363636	0	0.198198	0.245902	0	0.17801	0.150289	0	0	0.258621	0.255102	0	0	0.314516	0.188119	0.297872	0.263566	0.26601	0	0	0
tpend3_1217.1	0	0.0234114	1	1	1	0	0	1	0	1	1	0	0	0	1	1	0.060274	1	0	1	0.492857	1	0	1	1	0	0	0	0	1	0	0	0	0	0	0.102564	1	0	0	1	0	0	0	0	0	0	1	1	1
tpend3_1217.2	0.743363	0.729097	0	0	0	0.777778	0.753086	0	0.72973	0	0	0.8	0.677966	0.725714	0	0	0.641096	0	0.71875	0	0.335714	0	0.725	0	0	0.708333	0.771117	0.690141	0.630769	0	0.721053	0.666667	0.819672	0.786364	0.795349	0.700855	0	0.67619	0.719512	0	0.715596	0.657895	0.737968	0.700787	0.748201	0.683333	0	0	0
tpend3_1217.3	0.256637	0.247492	0	0	0	0.222222	0.246914	0	0.27027	0	0	0.2	0.322034	0.274286	0	0	0.29863	0	0.28125	0	0.171429	0	0.275	0	0	0.291667	0.228883	0.309859	0.369231	0	0.278947	0.333333	0.180328	0.213636	0.204651	0.196581	0	0.32381	0.280488	0	0.284404	0.342105	0.262032	0.299213	0.251799	0.316667	0	0	0
[truncated: 42 more columns]

## Sheet: Table S5
Table S5. rDNA recombination rate in the fine-grained (FG) D. obtusa MA lines. The rate was estimated using the method of McTaggart et al. (2007), which compares changes in diploid 28S haplotype numbers between consecutive samples using a G-test of independence. P-values were corrected using the BH method (Benjamini & Hochberg 1993). Values that are significant after correction are in bold font. …
a. Events and recombination rate based on signficiant G-tests.
b.Events and recombination rate based on significant G-tests and at least one residual value outside the range -2 to 2. Events in bold font were additional based on the residuals.
c. Events and recombination rate based on significant G-tests, at least one residual outside the range -2 to 2, and significant changes in 28S copy number. Events in bold are additional based on copy number.
Sample	Line	Generation	G-test P-value	P-value BH corrected	Interval	aEvents	aRec Rate/ Generation	Residuals 1					Residuals 2					bEvents	bRec Rate/ Generation	Copy number P-value	P-value BH corrected	cEvents	cRec Rate/ Generation
03_15	Line03	15						Hap 1	Hap 2	Hap 3	Hap 4	Hap 5	Hap 1	Hap 2	Hap 3	Hap 4	Hap 5
03_30	Line03	30	0	0	15	1	0.0666667	1.13	-2.019	2.395	1.981	-3.967	-1.31	2.34	-2.776	-2.296	4.598	1	0.0666667	0.00770977	0.0292971	1	0.0666667
03_45	Line03	45	0	0	15	1	0.0666667	1.061	1.242	-1.238	-3.486	0.163	-1.003	-1.175	1.171	3.296	-0.154	1	0.0666667	0.414792	0.508455	1	0.0666667
03_55	Line03	55	0	0	10	1	0.1	1.55	-2.048	0.564	1.175	-0.794	-1.73	2.285	-0.629	-1.311	0.886	1	0.1	0.00244874	0.0167982	1	0.1
03_60	Line03	60	0	0	5	1	0.2	-2.661	2.292	1.286	0.535	-0.495	2.359	-2.031	-1.14	-0.474	0.439	1	0.2	0.00520497	0.0219765	1	0.2
03_65	Line03	65	0	0	5	1	0.2	1.04	-2.83	-0.706	1.079	2.435	-0.967	2.632	0.656	-1.003	-2.264	1	0.2	0.182863	0.272098	1	0.2
03_70	Line03	70	0.589	0.7921	5	0	0	0.562	-0.87	0.424	0.475	0.07	-0.534	0.825	-0.402	-0.451	-0.066	0	0	0.186172	0.272098	0	0
03_75	Line03	75	0	0	5	1	0.2	-1.166	3.385	1.534	-2.95	-2.396	1.221	-3.547	-1.608	3.091	2.51	1	0.2	0.183306	0.272098	1	0.2
03_80	Line03	80	0	0	5	1	0.2	1.434	-2.18	-1.518	1.439	0.735	-1.584	2.409	1.678	-1.591	-0.812	1	0.2	0.00265234	0.0167982	1	0.2
03_85	Line03	85	0	0	5	1	0.2	3.618	-1.465	4.649	-1.931	-2.207	-3.232	1.309	-4.153	1.724	1.972	1	0.2	0.0039098	0.0185715	1	0.2
03_90	Line03	90	0	0	5	1	0.2	0.452	-0.346	-2.522	1.005	0.014	-0.48	0.367	2.68	-1.068	-0.015	1	0.2	0.155194	0.265074	1	0.2
03_92	Line03	92	0	0	2	1	0.5	-1.384	-0.689	2.636	1.956	0.587	1.318	0.656	-2.509	-1.862	-0.559	1	0.5	0.291864	0.382443	1	0.5
						Mean	0.176											Mean	0.176			Mean	0.175758
12_10	Line12	10
12_20	Line12	20	0.007	0.0182	10	0	0	0.367	1.627	-1.859	0.87	-3.524	-0.339	-1.501	1.715	-0.803	3.251	1	0.1	0.0811575	0.171332	1	0.1
12_35	Line12	35	0	0	15	1	0.0666667	-0.855	-2.841	2.903	1.203	4.576	0.736	2.445	-2.499	-1.036	-3.938	1	0.0666667	0.00169191	0.0167982	1	0.0666667
12_60	Line12	60	0	0	25	1	0.04	-0.483	3.101	-1.991	-2.148		0.534	-3.427	2.2	2.374		1	0.04	0.00944726	0.032636	1	0.04
12_70	Line12	70	0.08	0.14857	10	0	0	-0.954	0.012	0.499	1.475		0.962	-0.012	-0.503	-1.487		0	0	0.682609	0.741118	0	0
12_75	Line12	75	0.873	1	5	0	0	0.133	0.064	0.113	-0.563		-0.132	-0.064	-0.112	0.56		0	0	0.75531	0.786894	0	0
12_85	Line12	85	0	0	10	1	0.1	2.514	-2.969	0.572	-0.95		-3.734	4.41	-0.85	1.411		1	0.1	3.09392e-09	1.17569e-07	1	0.1
12_89	Line12	89	0.991	1	4	0	0	0.176	-0.143	-0.041	0.046		-0.165	0.134	0.039	-0.043		0	0	0.0967181	0.193436	0	0
12_91	Line12	91	0.002	0.00557	2	1	0.5	-2.165	0.927	0.425	1.68		1.89	-0.809	-0.37	-1.466		1	0.5	1.69627e-05	0.000322291	1	0.5
						Mean	0.088											Mean	0.101			Mean	0.101
29_10	Line29	10
29_15	Line29	15	0.131	0.23223	5	0	0	-0.129	1.248	-0.924	0.756		0.121	-1.168	0.865	-0.708		0	0	0.0567743	0.134839	0	0
29_20	Line29	20	0.618	0.8034	5	0	0	0.285	-0.865	0.169	-0.177		-0.286	0.866	-0.169	0.178		0	0	0.766187	0.786894	0	0
29_25	Line29	25	0.541	0.75354	5	0	0	-0.399	-0.627	0.536	0.592		0.359	0.563	-0.482	-0.532		0	0	0.0392818	0.0995138	0	0
29_30	Line29	30	0.16	0.26	5	0	0	0.223	1.237	-0.545	-0.734		-0.236	-1.31	0.577	0.777		0	0	0.196304	0.27628	0	0
29_35	Line29	35	0.146	0.24757	5	0	0	-0.74	0.176	0.151	1.348		0.804	-0.191	-0.165	-1.466		0	0	0.0301097	0.0817264	0	0
29_40	Line29	40	0.023	0.04983	5	1	0.2	0.623	1.474	-0.58	-1.478		-0.574	-1.36	0.535	1.363		1	0.2	0.0210785	0.0667487	1	0.2
29_45	Line29	45	0.021	0.04818	5	1	0.2	-0.645	-1.443	0.746	1.196		0.695	1.555	-0.804	-1.289		1	0.2	0.0274526	0.0802462	1	0.2
29_50	Line29	50	0.258	0.40248	5	0	0	0.562	-1.171	0.176	-0.573		-0.55	1.145	-0.172	0.561		0	0	0.45058	0.535064	0	0
29_55	Line29	55	0.352	0.528	5	0	0	0.359	0.919	-0.675	-0.488		-0.351	-0.9	0.661	0.478		0	0	0.608921	0.701182	0	0
29_60	Line29	60	0.875	1	5	0	0	-0.052	-0.521	0.255	0.132		0.05	0.503	-0.246	-0.127		0	0	0.395697	0.501217	0	0
29_65	Line29	65	0.066	0.1287	5	0	0	0.425	-1.517	0.739	-0.54		-0.46	1.639	-0.799	0.584		0	0	0.16044	0.265074	0	0
29_70	Line29	70	0.971	1	5	0	0	0.167	-0.216	0.102	-0.231		-0.144	0.186	-0.088	0.199		0	0	0.00357448	0.0185715	1	0.2
29_75	Line29	75	0.018	0.04388	5	1	0.2	-0.213	-1.536	0.781	1.29		0.229	1.65	-0.838	-1.386		1	0.2	0.0677832	0.151515	1	0.2
29_85	Line29	85	0.058	0.11905	10	0	0	0.371	1.106	-0.658	-1.29		-0.398	-1.189	0.707	1.386		0	0	0.106739	0.202804	0	0
						Mean	0.043											Mean	0.043			Mean	0.057
30_40	Line30	40
30_45	Line30	45	1	1	5	0	0	-0.015			0.04		0.015			-0.042		0	0	0.217379	0.295014	0	0
30_65	Line30	65	0.773	0.94209	20	0	0	0.108			-0.29		-0.119			0.319		0	0	0.00241892	0.0167982	1	0.05
30_70	Line30	70	0.665	0.83661	5	0	0	-0.153			0.414		0.147			-0.398		0	0	0.1269	0.229629	0	0
30_85	Line30	85	1	1	15	0	0	-0.015			0.043		0.015			-0.044		0	0	0.836256	0.836256	0	0
30_92	Line30	92	0.368	0.53156	7	0	0	0.423			-0.661	-1.391	-0.409			0.64	1.347	0	0	0.677762	0.741118	0	0
						Mean	0											Mean	0			Mean	0.01
						Mean without Line 30	0.098											Mean without Line 30	0.101			Mean without Line 30	0.107
						Mean of all lines	0.085											Mean of all lines	0.088			Mean of all lines	0.094

## Sheet: Table S6
Table S6. Changes in haploid 28S copy number between consecutive samples from the fine-grained (FG) D. obtusa MA lines. The mean haploid 28S copy number is based on averaging estimates obtained with each of the 16 exons separately. Means were compared using t-tests assuming unequal variance. P-values were corrected using the BH method (Benjamini & Hochberg 1993).
Std.Dev = standard deviation
Sample	Line	Generation	Mean haploid 28S copy number	Std.Dev of haploid 28S copy number	t-test	P-value	P-value BH corrected
03_15	Line03	15	278.188	63.0209
03_30	Line03	30	212.438	67.1307	2.85631	0.00770977	0.0292971
03_45	Line03	45	229.312	46.2093	0.828247	0.414792	0.508455
03_55	Line03	55	181.938	32.8744	3.34156	0.00244874	0.0167982
03_60	Line03	60	241.75	69.3383	3.1178	0.00520497	0.0219765
03_65	Line03	65	272.25	56.4334	-1.36464	0.182863	0.272098
03_70	Line03	70	301.25	64.4531	1.35407	0.186172	0.272098
03_75	Line03	75	273.25	50.8337	1.36441	0.183306	0.272098
03_80	Line03	80	221.312	36.8125	-3.31006	0.00265234	0.0167982
03_85	Line03	85	284.25	69.3248	-3.20731	0.0039098	0.0185715
03_90	Line03	90	251.125	58.6229	-1.45943	0.155194	0.265074
03_92	Line03	92	268.875	31.6815	-1.07995	0.291864	0.382443
12_10	Line12	10	195.438	47.8093
12_20	Line12	20	230.5	61.018	-1.80927	0.0811575	0.171332
12_35	Line12	35	307.188	64.7181	3.44867	0.00169191	0.0167982
12_60	Line12	60	249.938	50.6287	2.78695	0.00944726	0.032636
12_70	Line12	70	243.375	38.3751	-0.413198	0.682609	0.741118
12_75	Line12	75	248.375	50.6542	-0.314717	0.75531	0.786894
12_85	Line12	85	112.938	23.0433	-9.73507	3.09392e-09	1.17569e-07
12_89	Line12	89	126.438	21.4662	-1.71468	0.0967181	0.193436
12_91	Line12	91	167.125	23.5085	5.11235	1.69627e-05	0.000322291
29_10	Line29	10	160.062	29.7959
29_15	Line29	15	181.312	30.8625	-1.98142	0.0567743	0.134839
29_20	Line29	20	186	54.1664	0.300761	0.766187	0.786894
29_25	Line29	25	233.812	69.9163	-2.16239	0.0392818	0.0995138
29_30	Line29	30	204.812	52.8308	-1.32372	0.196304	0.27628
29_35	Line29	35	169.375	31.7655	2.29944	0.0301097	0.0817264
29_40	Line29	40	198.938	36.6251	2.43908	0.0210785	0.0667487
29_45	Line29	45	171.562	29.7029	2.3221	0.0274526	0.0802462
29_50	Line29	50	181.188	40.5811	0.765559	0.45058	0.535064
29_55	Line29	55	188.562	40.1065	-0.517038	0.608921	0.701182
29_60	Line29	60	201.188	42.7336	0.861683	0.395697	0.501217
29_65	Line29	65	177.062	51.5913	1.44049	0.16044	0.265074
29_70	Line29	70	232.062	46.694	3.16163	0.00357448	0.0185715
29_75	Line29	75	202	42.976	1.89487	0.0677832	0.151515
29_85	Line29	85	176.625	43.3419	-1.66294	0.106739	0.202804
30_40	Line30	40	94.875	11.8483
30_45	Line30	45	88.9375	15.1766	1.26195	0.217379	0.295014
30_65	Line30	65	73.3125	10.8856	-3.34639	0.00241892	0.0167982
30_70	Line30	70	80.875	15.8235	-1.57501	0.1269	0.229629
30_85	Line30	85	79.5	21.0871	-0.208619	0.836256	0.836256
30_92	Line30	92	82.125	13.381	-0.420432	0.677762	0.741118
