# Supplementary material for: Copy number and sequence variation in ribosomal DNA and the transposon, Pokey, in mutation accumulation lines of Daphnia obtusa
Source: G3 (Bethesda). 2025 Nov 20;16(2):jkaf279. doi: 10.1093/g3journal/jkaf279 (PMC12869080; doi:10.1093/g3journal/jkaf279)
Supplement: jkaf279_Supplementary_Data [file jkaf279_supplementary_data.zip › Supplemental_File_S4_G3-2025-406347.txt]

File S4. Daphnia obtusa mutation line haplotypes based on SNPs in rDNA and Pokey elements. 

A. rDNA haplotypes based on 58 SNPs.
SNPs are sorted in order from 18S-28S-IGS1-IGS2-IGS3. The SNPs are listed below and their location within a 100 bp window is shown in Figure S3. 

>rHap1
TTAAGCCTTACACGCAAAAATGAGAATGATCCTGCTGCAATAGAATACGGATGTTCAA
>rHap2
TCCGGTTCCACGCGCAAAAGTGAGATTAATCCTTCTCCATAGGTATACGAATGATTTA
>rHap3
TCCGACTCCAGATAAAAAAATGTACTTGTTGGTGCCGGATTAGATCTCAGACAATTTA
>rHap4
TCCGACCTCAGACGCAAAGAAATGATAGTCGCTTTTCCTAAGGAATACGGATGTTCAG
>rHap5
TTAAACTCCAGATAAAAAAATGAGAAAGATGGTGTTGGAATAGATCAGGGACGATTTA

18S_0847	IGS1_0270	IGS1_0654	IGS1_0943	IGS2_0967	IGS3_0941
18S_0861	IGS1_0282	IGS1_0677	IGS2_0109	IGS2_1199	IGS3_1140
18S_1658	IGS1_0438	IGS1_0679	IGS2_0190	IGS3_0015	IGS3_1145
18S_1685	IGS1_0441	IGS1_0708	IGS2_0214	IGS3_0057	IGS3_1199
28S_2005	IGS1_0476	IGS1_0774	IGS2_0411	IGS3_0264	IGS3_1231
28S_2135	IGS1_0477	IGS1_0785	IGS2_0532	IGS3_0265	IGS3_1279
28S_2736	IGS1_0498	IGS1_0804	IGS2_0711	IGS3_0311	IGS3_1330
28S_2765	IGS1_0499	IGS1_0806	IGS2_0762	IGS3_0323	IGS3_1582
28S_2841	IGS1_0530	IGS1_0862	IGS2_0818	IGS3_0441	
28S_3455	IGS1_0556	IGS1_0866	IGS2_0827	IGS3_0455

B. Pokey haplotypes based on 113 SNPs.  
SNPs are sorted in order from Pokey transposase gene-Pokey 3' end.

>pHap1
TTGAAAATTGAGTTCTGCCGATCATGGGTCCCTCTTAACCCCTGAGACGTCTGAGAGCTCATTGTATCCTCGTCACTCAGTATACGAAGCGAACAGATTATGGTGGGTGCGGT
>pHap2
GCAGGAATTGAGTTCTGCAGATCATGGGTTCCTCTTAAACCCTGGGCAGTCTGCGACTCGGCCAAGATTCCAGCGTGTCGGTTTCGTAGCGAACAGTCATTAGTGGGCGTGGC
>pHap3
GCAGGAGAGGTGCTCTGACGATAATATGTCCTTCTTAAAGCGTAGACAATCAACGAGCTGGCCGAGATTTCAGCACTCAAGTTATGATGCAGACAGTCATCGGCGGGCGTGAT
>pHap4
TTGAAGGATTTGTTCTGCCCATAATATGTTCCTC--AAAGTGTAGGCAACCTAAACGCTCGTTGTAATCTCATTACTCAAGATATAATAAAAACAGATAACGATGGGTGCGGC
>pHap5
TTGAAGGAGTTGCTCTCAACAGAAAATATCTTACTTAACGCGTAAAACACTAAAGCCCTCGTCGAGTTTTTAGCGTGCAGGATATGTAGCGGATAGTCAATGATGAGCGTAGC
>pHap6
GCAGAGGAGTTGCCTCCAACGGAGAATACCTTACTTTGAGCGCAAAACACCTAAGCGTTCGTTGTAATCTTATCGTGCAGGACACGTAGCGGGTGCTCATTGATTAACTTAGT	

tpase_0054	tpase_0732	tpend3_0027	tpend3_0337	tpend3_0573	tpend3_0892
tpase_0057	tpase_0735	tpend3_0043	tpend3_0340	tpend3_0626	tpend3_0910
tpase_0063	tpase_0751	tpend3_0061	tpend3_0355	tpend3_0631	tpend3_0912
tpase_0066	tpase_0820	tpend3_0076	tpend3_0361	tpend3_0643	tpend3_0915
tpase_0072	tpase_0872	tpend3_0082	tpend3_0373	tpend3_0646	tpend3_0922
tpase_0148	tpase_0883	tpend3_0117	tpend3_0376	tpend3_0649	tpend3_0924
tpase_0215	tpase_0885	tpend3_0136	tpend3_0382	tpend3_0660	tpend3_0937
tpase_0229	tpase_1014	tpend3_0140	tpend3_0384	tpend3_0663	tpend3_0940
tpase_0273	tpase_1041	tpend3_0160	tpend3_0394	tpend3_0669	tpend3_0980
tpase_0384	tpase_1053	tpend3_0163	tpend3_0399	tpend3_0670	tpend3_1007
tpase_0390	tpase_1074	tpend3_0187	tpend3_0409	tpend3_0671	tpend3_1019
tpase_0435	tpase_1149	tpend3_0199	tpend3_0430	tpend3_0677	tpend3_1025
tpase_0441	tpase_1161	tpend3_0211	tpend3_0449	tpend3_0687	tpend3_1041
tpase_0498	tpase_1450	tpend3_0239	tpend3_0469	tpend3_0688	tpend3_1043
tpase_0534	tpase_1452	tpend3_0253	tpend3_0495	tpend3_0689	tpend3_1047
tpase_0552	tpase_1453	tpend3_0265	tpend3_0518	tpend3_0793	tpend3_1184
tpase_0595	tpase_1454	tpend3_0325	tpend3_0547	tpend3_0811	tpend3_1215
tpase_0616	tpend3_0019	tpend3_0329	tpend3_0560	tpend3_0814	tpend3_1217
tpase_0708	tpend3_0026	tpend3_0334	tpend3_0565	tpend3_0886	
